# Supplementary material for: OsMADS1 Regulates Grain Quality, Gene Expressions, and Regulatory Networks of Starch and Storage Protein Metabolisms in Rice
Source: Int J Mol Sci. 2023 Apr 28;24(9):8017. doi: 10.3390/ijms24098017 (PMC10178960; doi:10.3390/ijms24098017)
Supplement: Supplementary file 1 [file ijms-24-08017-s001.zip]

Archive with 2 entries (2 files):
- 2-2 Supplementary Materials (Part Two)-proofread-(ijms-2277424)-2023.05.10.xlsx
- ijms-2277424 Supplementary Materials.pdf
