# Supplementary material for: OsMADS1 Regulates Grain Quality, Gene Expressions, and Regulatory Networks of Starch and Storage Protein Metabolisms in Rice
Source: Int J Mol Sci. 2023 Apr 28;24(9):8017. doi: 10.3390/ijms24098017 (PMC10178960; doi:10.3390/ijms24098017)
Supplement: Supplementary file 1 [file ijms-24-08017-s001.zip › 2-2 Supplementary Materials (Part Two)-proofread-(ijms-2277424)-2023.05.10.xlsx]

## Sheet: Supplementary Information (Ⅱ)
Supplementary Materials (Part Two)
Article title
OsMADS1 Regulates Grain Quality, Gene Expressions, and Regulatory Networks of Starch and Storage Protein Metabolisms in Rice
Contents
Supplementary dadasets
Dataset S1 The DEGs between Nip and Olr at the five time points during grain development
Dataset S2 Functional classification and enrichment of DEGs between Nip and Olr in the 30 clusters for NIP
Dataset S3 Functional classification and enrichment of DEGs between Nip and Olr in the 36 clusters for Olr
Dataset S4 Functional classification and enrichment of grain storage protein related DEGs between Nip and Olr in the 30 clusters for NIP
Dataset S5 Functional classification and enrichment of grain storage protein related DEGs between Nip and Olr in the 36 clusters for Olr
Dataset S6 Functional classification and enrichment of grain starch related DEGs between Nip and Olr in the 30 clusters for NIP
Dataset S7 Functional classification and enrichment of grain starch related DEGs between Nip and Olr in the 36 clusters for Olr

## Sheet: Dataset S1
Dataset S1 The DEGs between Nip and Olr at the five time points during grain development
Gene ID	Chr.	Start	End	Strand	GeneDescription	FPKM (fragments per kilobase of transcript per million mapped reads) values
						N01r1	N01r2	N01r3	N06r1	N06r2	N06r3	N12r1	N12r2	N12r3	N18r1	N18r2	N18r3	N24r1	N24r2	N24r3	O01r1	O01r2	O01r3	O06r1	O06r2	O06r3	O12r1	O12r2	O12r3	O18r1	O18r2	O18r3	O24r1	O24r2	O24r3
LOC_Os01g01030	Chr. 1	12648	15915	+	monocopper oxidase, putative, expressed	10.7789	9.33486	9.97099	13.3257	13.4156	14.1141	12.1584	12.5346	16.7579	5.17909	3.79665	3.46275	3.12557	7.22683	5.3509	10.3557	11.5613	9.3594	11.0714	14.7475	14.3023	7.36574	7.93075	5.70794	4.74509	2.71721	3.76381	3.77825	1.90551	3.11267
LOC_Os01g01080	Chr. 1	35581	41180	+	decarboxylase, putative, expressed	38.1271	45.9302	48.0737	43.2394	42.3216	39.6619	29.0734	26.8131	30.6202	18.3709	20.7001	18.8834	14.4455	27.3481	23.9043	42.5372	42.5852	54.4312	48.5309	51.511	56.7032	35.667	29.6876	30.5979	49.5711	57.014	63.0517	28.4862	48.081	46.3688
LOC_Os01g01115	Chr. 1	58658	61090	+	pentatricopeptide, putative, expressed	2.22524	2.80354	2.26824	1.1198	1.45991	1.20578	0.634055	0.489814	0.839927	0.316286	0.176108	0.184572	0.275251	0.402414	0.525104	1.77834	1.58647	1.23972	2.18275	3.25627	2.30106	1.26434	0.710129	1.38827	1.13197	0.769579	1.64767	0.502214	0.992997	1.2659
LOC_Os01g01120	Chr. 1	62059	63576	+	enolase-phosphatase E1, putative, expressed	28.5447	31.6555	29.2159	14.6062	11.3059	11.8974	18.1639	15.1517	19.1875	4.30704	2.78305	4.65448	2.17491	7.05282	2.75431	40.0619	41.5173	66.9022	25.9575	30.6564	20.3768	20.6606	15.2154	11.5243	5.29981	11.009	13.7922	5.45184	9.07148	18.0771
LOC_Os01g01160	Chr. 1	82428	84302	+	heat shock protein DnaJ, putative, expressed	9.18422	11.1088	8.17863	15.8159	10.9323	12.4295	8.35016	5.83103	9.31891	4.70657	4.84815	5.9738	4.09594	5.22098	7.92333	7.93888	10.9727	14.7583	8.2057	6.05696	6.2716	4.79764	4.75526	3.86077	3.90922	6.19444	7.63	10.089	10.3296	17.8956
LOC_Os01g01190	Chr. 1	89653	91521	-	phosphoesterase family protein, putative, expressed	18.2003	16.6635	12.5207	52.0756	34.3003	43.4648	10.8952	12.3274	15.7577	4.94077	0.878798	1.41159	1.40339	6.44989	7.54653	11.1594	13.7002	15.7011	28.0853	40.9195	31.594	1.48128	3.41079	3.9403	2.78031	2.91436	2.33695	4.82541	1.80483	1.84177
LOC_Os01g01270	Chr. 1	128897	133559	-	retrotransposon protein, putative, unclassified, expressed	0.119708	0.0826189	0.138187	0.0611636	0.0895152	0.180576	0.096416	0.0775857	0.0782607	0.066799	0.0371937	0.043854	0.101732	0	0.0798486	0	0	0	0	0	0	0	0	0	0	0	0	0	0.0118709	0
LOC_Os01g01290	Chr. 1	139820	141588	+	histone-like transcription factor and archaeal histone, putative, expressed	0.0984746	0.237874	0.102308	1.47925	5.22824	4.42208	20.9984	22.7532	19.5841	67.6301	58.3319	85.7869	59.1069	35.3939	6.40431	0.142597	0.0698774	0.201922	11.5323	14.1885	16.4372	37.997	43.8406	24.3763	27.418	10.6112	6.07553	8.07711	16.8158	0.698607
LOC_Os01g01295	Chr. 1	141936	144554	+	expressed protein	6.7512	7.31359	6.89562	12.1036	12.7168	12.7027	12.6475	12.0191	13.4422	16.1659	8.64271	12.8671	10.2401	13.0712	9.86151	18.3148	11.1579	7.74524	14.0923	11.4588	11.9966	8.16642	12.0617	9.75873	8.83938	4.08217	8.07554	8.11282	8.84735	9.53183
LOC_Os01g01302	Chr. 1	145577	147852	+	shikimate kinase, putative, expressed	21.4031	18.8614	19.6634	12.6483	9.22587	13.5311	5.20897	4.17015	5.93236	3.05367	2.34948	2.4786	1.49786	3.33775	2.78744	43.9921	28.2884	46.0813	29.0881	34.7996	23.2154	15.1277	8.87212	8.91698	7.73836	21.0745	23.0005	5.49106	6.90669	20.8622
LOC_Os01g01307	Chr. 1	148045	150577	+	translocon-associated protein beta domain containing protein, expressed	50.0321	46.989	51.0041	102.392	119.905	115.505	98.7994	81.4055	111.797	76.5725	82.2805	106.074	115.263	220.954	48.5454	39.3789	42.8142	41.7851	154.343	140.593	131.226	78.8043	42.903	101.58	55.9449	41.9602	40.7643	47.9626	35.8993	39.9726
LOC_Os01g01340	Chr. 1	168470	170389	-	light-induced protein 1-like, putative, expressed	188.148	185.781	203.955	7.91447	5.92993	7.36137	14.9387	9.7368	14.0324	10.1777	24.4747	6.84314	5.16674	5.66528	9.75632	237.384	937.486	911.748	529.922	735.272	405.369	480.011	279.249	320.703	306.077	837.479	1019.42	23.622	30.1972	59.6962
LOC_Os01g01360	Chr. 1	178310	180812	+	peptide transporter PTR2, putative, expressed	6.89713	6.25302	5.93602	18.7482	13.3668	16.6432	4.73336	4.60245	4.97066	2.86945	1.08416	1.45771	2.49717	3.59378	11.5559	7.20251	8.14492	9.31399	7.2808	9.58001	8.94683	4.15395	3.21332	2.41131	2.13835	4.30699	3.51393	6.06725	5.20858	5.88707
LOC_Os01g01390	Chr. 1	197647	200803	+	expressed protein	12.1307	13.2833	12.1336	17.8255	17.7874	16.0183	10.1661	7.95005	10.6598	7.14729	5.30615	6.67837	8.31802	12.8555	12.7475	9.91156	11.6375	12.0618	12.0159	10.3951	12.0678	6.91144	5.24365	4.8245	6.64201	6.59989	8.17701	10.268	6.06848	9.0546
LOC_Os01g01430	Chr. 1	216126	217664	+	No apical meristem protein, putative, expressed	0.537637	0.667908	0.781992	0.692243	0.723659	0.449173	0.281467	0.209073	0.0843568	0.94503	0.55125	0.433308	5.05202	1.71767	17.3213	0	0.190753	1.4111	0.156916	0	0.165421	0.259043	0.250852	1.70972	9.44468	12.5423	9.06933	0.530812	4.47844	1.27138
LOC_Os01g01450	Chr. 1	226897	229331	+	stress responsive protein, putative, expressed	232.93	238.427	278.033	114.046	102.533	101.527	45.6008	40.1549	51.5441	23.2441	16.2816	20.2779	19.0345	39.9469	51.7279	231.782	182.5	222.199	161.861	142.05	118.979	96.7591	70.7572	64.7806	56.4425	110.599	113.594	69.6016	46.6987	84.8275
LOC_Os01g01470	Chr. 1	241641	243468	+	no apical meristem protein, putative, expressed	0.458958	0	0.0681178	2.08035	56.2601	46.9372	176.742	229.948	226.297	280.134	515.146	337.339	316.181	243.629	44.4774	0.178018	0.0697877	0.16133	96.733	65.9361	165.825	422.485	407.749	270.389	106.163	120.725	31.1451	38.0183	16.4431	0.69771
LOC_Os01g01520	Chr. 1	270145	275084	-	transferase family protein, putative, expressed	42.0605	35.3921	40.3528	54.4033	40.7758	47.6844	35.9452	36.8499	35.2359	9.92224	4.33791	5.9189	3.93369	10.8357	8.87349	12.2385	16.6054	13.6479	9.35427	11.4714	9.42227	2.53847	2.66306	1.99909	1.5485	2.66624	1.92012	3.5678	2.32492	3.25314
LOC_Os01g01570	Chr. 1	288372	292296	+	kinesin heavy chain, putative, expressed	14.5107	14.8324	14.6674	21.4633	22.8865	19.5304	11.5976	11.2806	13.8394	11.8388	11.8287	13.2416	10.0739	15.4392	15.1475	1.56455	1.25457	1.22454	2.06405	1.76056	2.17593	0.883402	0.824917	0.823474	0.906039	1.07659	1.59553	1.99918	1.4961	1.95108
LOC_Os01g01600	Chr. 1	303103	306800	+	ethylene-responsive protein related, putative, expressed	0.540799	0.43545	0.374568	1.16052	0.842496	0.909905	0.544467	0.730218	0.777819	0.490383	0.882147	0.396233	0.0656556	0.431944	0.691395	2.61037	2.36646	1.07194	1.61127	1.36702	1.49062	0.651417	0.946228	0.65143	0.733609	1.40179	1.26704	1.77978	1.01894	1.34991
LOC_Os01g01620	Chr. 1	309459	313170	-	kinase, pfkB family, putative, expressed	33.1086	32.6655	35.3538	28.4936	26.7043	22.012	8.99324	6.88193	8.29281	9.36598	8.65464	6.9425	5.23735	7.37804	14.2924	33.8545	45.5122	46.4353	58.5071	54.6549	48.3098	24.6626	21.55	26.9803	20.96	32.5129	52.2836	8.13651	13.0888	19.2545
LOC_Os01g01650	Chr. 1	322556	323948	-	isoflavone reductase homolog IRL, putative, expressed	13.1092	8.01397	8.81028	36.0978	44.898	40.0958	12.548	9.64355	14.4653	1.31868	0.870213	0.641277	0.212518	3.26234	0.116763	1.30966	0.372644	0.478584	0.553479	0.643615	0.763011	0.327996	0.136125	0.0843436	0.0791531	0.0432132	0	0	0.0347176	0
LOC_Os01g01660	Chr. 1	327128	328451	-	isoflavone reductase, putative, expressed	37.4497	17.4793	11.0348	123.836	153.738	164.393	101.123	100.626	146.75	22.7393	13.8446	10.3709	1.66451	73.4609	2.45566	14.2467	5.72022	3.9046	22.694	12.865	9.13021	11.4686	8.83541	13.258	6.32867	2.58545	2.18113	1.20516	1.66173	2.65179
LOC_Os01g01670	Chr. 1	330238	332345	-	expressed protein	11.5822	13.8775	13.6506	12.9221	15.76	15.5457	15.3922	12.5891	14.2999	12.444	19.5387	21.9524	9.70921	19.1993	17.5536	8.86701	11.0346	11.5865	33.2499	30.08	25.6319	8.55371	7.66311	14.2443	10.0064	23.708	19.9293	24.5719	16.3696	23.1685
LOC_Os01g01680	Chr. 1	332667	333689	-	expressed protein	3.04556	4.23836	2.23044	3.6734	3.86412	2.97198	1.77941	2.42692	2.35011	1.37908	0.698063	0.768195	0.709183	1.07669	0.749313	2.3316	1.70056	1.90418	1.03825	1.08421	1.09452	1.14265	1.223	0.703646	0.203183	0.998339	0.526385	0.227508	0.490152	0.708395
LOC_Os01g01710	Chr. 1	374728	380716	-	1-deoxy-D-xylulose 5-phosphate reductoisomerase, chloroplast precursor, putative, expressed	50.202	43.6906	53.4936	64.8794	67.5513	59.1725	24.7575	20.8944	24.9397	8.22512	7.97036	4.54723	5.55058	15.422	9.19948	29.1831	23.6591	32.0412	25.4852	25.1961	22.9413	17.305	11.9047	18.2163	21.7257	30.54	38.5868	31.5278	36.2499	51.0141
LOC_Os01g01760	Chr. 1	403692	404402	-	expressed protein	5.53138	4.90833	4.77648	2.84088	0.966915	1.1253	0.694304	1.18725	1.18349	0.180385	0.502193	0.394747	0	0.774583	0.2875	0	0	0	0	0	0	0	0	0	0	0	0	0	0	0
LOC_Os01g01780	Chr. 1	412579	415830	+	exostosin family protein, putative, expressed	1.34796	2.25814	2.36801	2.7499	2.17173	2.81541	1.05114	0.976895	0.980587	0.953905	0.514001	1.05048	0.803367	1.0277	1.71652	1.14454	0.678254	0.663358	0.85837	1.16582	1.24423	0.531386	0.228704	0.478257	0.598434	0.190582	0.315814	0.0837598	0.196861	0.202848
LOC_Os01g01790	Chr. 1	416241	420497	-	expressed protein	16.5778	20.1044	19.2735	19.294	18.8383	20.8988	22.1623	23.2733	25.2679	31.791	26.7381	32.7949	28.8309	20.0979	14.5727	18.9688	21.6156	24.1106	22.7234	27.49	25.2075	24.9847	24.4018	16.9238	22.6891	20.4988	18.3797	14.0741	21.2773	21.8181
LOC_Os01g01840	Chr. 1	455512	460716	+	helix-loop-helix DNA-binding domain containing protein, expressed	0.51712	0.494169	0.702557	1.97553	1.07084	1.08008	0.288347	0.232032	0.374481	0.14983	0.945484	0.0874347	0.130391	0.0476574	0.0397999	0.129604	0.296381	0.244697	0.0870738	0.164538	0.183587	0.0958297	0	0.0431243	0	0.0441892	0	0	0	0
LOC_Os01g01870	Chr. 1	478325	481166	+	helix-loop-helix DNA-binding domain containing protein, expressed	16.8735	10.2455	18.397	11.1244	14.7158	9.14726	4.46649	6.34048	3.4358	2.28515	2.70379	1.66691	2.98301	1.68085	5.19757	90.4328	40.8038	19.4532	17.0153	11.0574	16.6688	10.2309	24.7686	19.7315	4.55215	2.8222	7.32914	1.68465	1.1506	3.18318
LOC_Os01g01890	Chr. 1	483885	486492	+	expressed protein	3.22718	2.07139	1.78816	13.3362	11.5834	11.5037	3.53498	3.53482	5.77243	4.6461	1.71461	3.00291	2.91495	3.06734	0.73189	3.83199	2.7251	4.0498	8.42994	10.2786	9.85499	1.99547	3.63889	2.35574	1.22577	0.215101	0.352845	0.220584	0.230417	0
LOC_Os01g01910	Chr. 1	496066	497368	+	expressed protein	7.54449	7.46486	7.35262	15.7807	14.3037	13.9449	13.4705	13.1764	13.5136	7.46053	11.4819	12.474	9.77538	15.838	27.0546	6.16338	9.66483	8.62483	8.25732	4.97098	6.62496	4.4232	4.36122	3.25715	1.7661	3.33758	2.81564	5.62836	5.00532	4.26287
LOC_Os01g01920	Chr. 1	498454	506264	+	HD domain containing protein 2, putative, expressed	7.4943	8.44106	8.60802	11.0158	7.46935	8.72156	7.12914	5.91841	7.86217	6.42926	7.1289	6.59395	7.03594	6.16134	19.3286	11.6001	11.5092	10.4099	7.02375	7.06798	5.5787	3.89149	3.87099	2.73999	5.45577	6.93367	7.38894	17.6007	10.533	14.526
LOC_Os01g01925	Chr. 1	507270	509225	+	expressed protein	0	0	0	0	0	0	0	0	0	0	0	0	0	0.105686	0	4.21537	4.7886	11.8296	3.18609	4.19614	2.54453	0.637541	0.514485	0.669431	0.0897478	1.07794	2.17009	0.803939	0.551104	3.65056
LOC_Os01g02000	Chr. 1	537710	543355	+	phosphate transporter 1, putative, expressed	3.19337	3.0002	2.89578	3.81968	5.11404	4.22165	2.77645	2.70975	2.36767	1.57594	0.877486	1.11576	0.262195	0.331724	0.554064	3.96933	3.04536	5.17784	2.36374	3.85579	2.15109	1.64535	1.7871	1.14065	0.450718	0.471628	0.454095	0.441593	0.807237	0.763887
LOC_Os01g02010	Chr. 1	542987	544510	-	expressed protein	51.7647	33.0476	26.1173	186.326	161.697	168.617	15.58	13.0485	11.1415	1.50298	0.152156	1.31562	0.95126	5.78022	0.0725897	17.5709	4.67196	3.43646	4.28789	4.01377	2.63684	9.70031	15.7406	4.05062	1.40244	0	0.0849892	0.0413247	0.0647502	0
LOC_Os01g02020	Chr. 1	549108	553287	+	acetyl-CoA acetyltransferase, cytosolic, putative, expressed	13.1268	12.7003	10.686	15.5566	17.4661	18.2858	8.22218	7.06602	6.9979	7.79811	8.40683	7.81845	13.5487	20.1599	27.9205	16.146	24.0292	24.6312	17.5731	15.1002	22.9474	18.3852	14.798	14.1593	27.7634	43.1108	36.2503	43.4569	42.6356	44.4792
LOC_Os01g02050	Chr. 1	562056	572138	-	phosphoenolpyruvate carboxylase, putative, expressed	6.84517	5.81455	12.7037	1.56041	2.82183	2.81054	4.80644	5.11906	6.55776	3.47079	2.84257	2.26654	1.75796	3.85517	1.0244	3.39939	1.29217	1.45758	4.51437	5.47527	5.23159	3.32984	3.73638	2.58464	1.94939	0.909903	0.873841	0.649834	0.861556	0.449644
LOC_Os01g02060	Chr. 1	576443	579569	-	TOO MANY MOUTHS precursor, putative, expressed	2.76414	3.0895	2.03309	7.19902	4.93877	6.07986	4.38859	5.16049	7.22517	2.7641	1.40224	1.39795	3.8755	26.0535	18.3805	6.58844	5.676	4.42394	4.52458	6.24795	6.06813	2.59291	1.85466	1.61766	1.7172	1.27717	1.6047	4.93236	2.4233	2.22705
LOC_Os01g02080	Chr. 1	586414	587780	-	peptidyl-prolyl cis-trans isomerase, putative, expressed	6.82938	11.8264	10.0623	7.68936	5.94253	7.60754	9.97601	9.17448	10.3258	1.4031	5.84489	3.00226	0.135674	6.04979	0.248475	19.6439	24.7152	42.9275	12.186	14.1672	7.49775	3.78908	3.33131	3.72434	1.6423	4.64395	3.39406	0.660123	1.47761	3.08316
LOC_Os01g02120	Chr. 1	612564	615650	+	osMFT2 MFT-Like2 homologous to Mother of FT and TFL1 gene; contains Pfam profile PF01161: Phosphatidylethanolamine-binding protein, expressed	0	0	0	0.0445248	0.054303	0	59.9808	49.043	44.1524	196.575	155.075	200.004	503.111	512.042	1301.7	0	0	0	0	0.0500632	0.167577	23.9093	27.2192	27.6595	86.8858	239.863	157.266	541.094	247.537	379.86
LOC_Os01g02150	Chr. 1	625976	627024	+	sulfated surface glycoprotein 185 precursor, putative, expressed	55.3115	52.0192	64.3442	28.6588	24.4669	31.4239	9.353	7.28965	8.30801	5.25732	2.79112	2.83608	6.43725	7.40839	19.2916	76.0404	59.9618	44.5677	32.0807	23.9664	32.6398	16.363	15.1641	11.5071	9.41197	16.4429	19.3357	39.6036	13.2972	16.1771
LOC_Os01g02190	Chr. 1	645574	646723	-	aquaporin protein, putative, expressed	0	0.0505991	0	0.0449508	0.0548227	0.102085	0	0	0	0.0613656	0.136673	0	0.160212	0.117114	0.097805	0.106163	0.208094	0.120264	0	0	0.0563937	0.235493	0.513106	0.423897	0.596716	0.108591	0.114512	0	0.174485	0
LOC_Os01g02270	Chr. 1	700533	705670	-	expressed protein	0.102034	0.105631	0.0757188	0.321737	0.294296	0.152224	0.0968563	0.0850254	0.017153	0.0183011	0.101901	0.0480591	0.270754	0.104781	0	0	0	0	0	0	0	0	0	0	0	0	0	0	0	0
LOC_Os01g02290	Chr. 1	720629	723317	-	Ser/Thr receptor-like kinase, putative, expressed	1.87188	1.61069	1.99526	1.20732	1.63607	1.14244	2.20275	1.37077	1.5448	0.640965	4.58858	0.881671	0.424996	1.89314	0.632404	6.41566	6.21015	3.02077	1.56981	2.51388	2.86102	0.819912	2.52374	2.18745	3.24002	1.45831	3.81606	1.52317	0.954642	1.8396
LOC_Os01g02310	Chr. 1	728977	730930	+	expressed protein	0.731974	0.420988	0.422482	1.47104	1.18593	0.905974	1.85053	0.790682	0.542341	0.476528	0.34114	0.327741	0.385082	0.324799	0.433997	0	0	0	0	0	0.0312799	0	0.0316228	0.0587808	0.16549	0.0602324	0.0952745	0.0308838	0	0.0320545
LOC_Os01g02320	Chr. 1	731149	738020	-	protein kinase domain containing protein, expressed	3.82703	4.6567	3.97601	4.15356	3.82474	3.71253	2.70622	2.30994	3.1162	1.43466	1.47084	1.63456	1.60525	3.06395	3.84725	0.0196983	0.0193056	0.0892586	0.0397027	0.0375118	0.062782	0	0	0.0393264	0	0.0201488	0.0424946	0.0413247	0.0161876	0.0428911
LOC_Os01g02334	Chr. 1	738281	741794	-	expressed protein	5.09139	3.76491	3.9462	6.09468	6.97992	6.24542	6.29755	6.75683	8.27384	4.36307	5.98865	7.01663	8.12384	10.2632	12.7758	2.80863	4.12896	2.08797	2.83045	2.59069	2.33115	1.07081	2.16816	2.97885	2.63109	1.97509	2.46146	3.13021	2.09168	3.24887
LOC_Os01g02350	Chr. 1	742272	745156	-	receptor-like kinase ARK1AS, putative, expressed	11.5045	10.5712	12.7144	8.11298	10.9773	7.21672	3.88288	2.98379	3.42998	1.13907	2.18608	1.52743	1.47638	3.6077	3.07082	1.38362	2.38333	1.75738	2.61972	1.93621	2.78398	1.51133	0.968188	1.1091	0.981935	1.39381	2.05773	0.659695	0.620193	0.867289
LOC_Os01g02360	Chr. 1	745452	748945	+	resistance-related receptor-like kinase, putative, expressed	3.23613	3.21797	3.69389	2.93708	3.24777	3.04605	1.8391	1.34538	2.17968	0.962307	0.744184	1.26352	1.16314	1.7345	1.91717	0.254345	0.65718	1.02154	0.862172	0.506371	1.15455	0.718064	0.397348	0.369297	0.32491	0.520324	0.374108	0.485078	0.43703	0.427946
LOC_Os01g02390	Chr. 1	767169	769681	-	protein kinase domain containing protein, expressed	3.9341	4.98566	5.19127	6.94519	7.32923	5.47796	2.74523	1.53866	2.52762	1.87357	2.02318	1.41637	1.6799	4.36119	6.10794	2.28364	3.39328	3.644	2.32613	2.92257	3.28701	1.44343	1.23955	1.76483	5.9578	5.0736	5.42968	2.54995	5.1658	4.03674
LOC_Os01g02400	Chr. 1	770332	773851	+	protein kinase domain containing protein, expressed	1.43622	1.14611	1.25898	3.41226	2.86952	2.87476	1.75322	1.11992	1.67249	1.33363	1.19229	1.41401	1.22599	1.84616	1.88606	0.341206	0.429949	0.55218	0.458476	0.881825	0.776776	0.324373	0.418821	0.486569	0.852368	0.614921	1.13916	0.409034	0.974705	0.955213
LOC_Os01g02420	Chr. 1	781442	784424	+	protein kinase domain containing protein, expressed	1.61168	1.51681	2.31374	2.12904	2.36653	2.14214	1.27448	0.997085	1.55174	0.91978	1.31106	1.48142	0.864484	1.65005	1.14344	0	0	0	0.0320719	0.0303022	0.0338103	0	0	0	0.0596259	0	0	0	0	0
LOC_Os01g02500	Chr. 1	807850	809721	+	glutamyl-tRNA amidotransferase, putative, expressed	12.9557	12.0368	12.7698	7.71437	9.68802	8.41286	14.8496	13.1606	11.9231	6.77765	6.85089	7.8495	6.07981	13.2334	25.7593	1.80392	3.9779	2.24787	3.99945	4.80932	5.65358	2.80103	3.00309	2.25088	2.36584	4.8897	3.11323	3.12213	3.55779	4.41883
LOC_Os01g02510	Chr. 1	817542	818335	+	retrotransposon protein, putative, unclassified, expressed	1.9298	1.2653	1.87127	1.89314	2.30891	2.4184	3.03091	3.5021	2.87652	2.42294	0.719515	1.62602	1.82744	3.54513	4.11914	0	0	0	0	0	0	0	0	0	0	0	0	0	0	0
LOC_Os01g02520	Chr. 1	821344	824007	+	retrotransposon protein, putative, unclassified, expressed	2.0709	1.46363	1.22057	1.53832	2.76956	2.14189	2.62222	2.53598	3.11651	1.62505	0.278409	1.09421	1.523	2.45723	3.0881	0	0	0	0	0	0	0	0	0	0	0	0	0	0	0
LOC_Os01g02530	Chr. 1	824624	830778	-	retrotransposon protein, putative, unclassified, expressed	0.228408	0.227365	0.127776	0.282779	0.512395	0.348622	0.355549	0.29892	0.403176	0.176476	0.0614137	0.183441	0.23037	0.410473	0.27248	0	0	0	0	0	0	0	0	0	0	0	0	0	0	0
LOC_Os01g02560	Chr. 1	843530	847454	+	Ser/Thr receptor-like kinase, putative, expressed	0.0744179	0.0770414	0.206173	0.250952	0.222592	0.28496	0.134861	0.217044	0.29191	0.124579	0.0346828	0.0545246	0.13552	0.118877	0	0.61963	1.61061	1.83112	0.733043	1.71866	1.63142	1.31471	0.868052	1.18327	2.37232	3.44457	4.5332	1.61076	3.29871	4.78081
LOC_Os01g02580	Chr. 1	857957	860583	-	protein kinase domain containing protein, expressed	0	0	0	0.145204	0.0885467	0.0274803	0.0158955	0.0255821	0	0	0	0	0	0.0315261	0	0.457252	0.700215	0.647481	0.748807	1.11565	0.789395	0.285267	0.184165	0.171164	0.294489	0.409245	0.400732	0.419676	0.234849	0.528924
LOC_Os01g02590	Chr. 1	862579	865253	-	receptor-like kinase, putative, expressed	1.00631	1.10557	1.00281	2.28541	2.71821	1.97314	0.6451	0.319452	0.555849	0.180494	0.258427	0.3837	0.179517	0.5167	0.246577	1.04829	2.20781	1.92026	2.65234	2.69711	3.29371	3.16643	1.34151	1.6253	2.71625	3.74153	3.68088	1.98863	4.3623	4.63797
LOC_Os01g02600	Chr. 1	865966	869063	+	Ser/Thr receptor-like kinase, putative, expressed	1.4164	0.909128	1.47154	1.92792	2.256	2.01169	0.5647	0.523262	0.733384	0.248968	0.43568	0.155666	0.247619	0.441208	0.141717	1.23062	1.59807	2.78816	2.0153	2.3728	2.28796	3.00277	2.34608	2.05762	1.67161	2.61194	3.0862	1.16177	2.3007	3.34946
LOC_Os01g02690	Chr. 1	915639	919674	+	resistance-related receptor-like kinase, putative, expressed	0.344746	0.466715	0.44082	0.853622	0.773381	0.664663	0.752906	0.825003	0.873789	0.466136	0.444934	0.757767	0.260781	0.444802	0.477599	0.144004	0.0846801	0.130505	0.203172	0.466191	0.305978	0.0319432	0.0927996	0.0287495	0.0269803	0.0589189	0.155328	0.0302103	0	0.062711
LOC_Os01g02700	Chr. 1	920992	923630	-	protein kinase domain containing protein, expressed	0.151431	0.0447913	0.224751	0.358122	0.121325	0.158143	0.588052	0.294438	0.585513	0.27161	0.302465	0.737029	0.709113	0.958961	1.86144	7.49473	8.56571	9.9274	7.90811	7.42699	6.51465	4.82071	4.64305	4.08075	8.2755	11.9197	8.89503	15.1069	17.9943	20.0791
LOC_Os01g02710	Chr. 1	924451	925175	+	LRk-type protein, putative, expressed	3.13399	5.96281	3.43198	4.82979	3.51529	3.89208	4.86078	2.38804	3.88734	0.63808	0.947421	0.837807	0.277648	1.11627	1.35597	8.00319	10.7287	6.25254	7.13831	11.9998	9.18665	7.44802	4.74247	3.12211	9.91021	10.8209	16.1736	15.4388	22.2251	27.942
LOC_Os01g02740	Chr. 1	940005	952451	-	retrotransposon protein, putative, unclassified, expressed	0.0406329	0.0300466	0.018092	0.0587237	0.234394	0.0666816	0.0596094	0	0.068308	0	0	0	0	0	0	0	0	0	0	0	0	0	0	0	0	0	0	0	0	0
LOC_Os01g02750	Chr. 1	954075	956817	+	protein kinase domain containing protein, expressed	1.02886	1.02709	0.916209	2.09523	2.01957	1.76518	0.665895	0.25006	0.691847	0	0.256877	0.363452	0.200745	0.528277	0.257354	0.319254	0.704003	1.03977	0.924986	0.607962	1.05992	1.06226	0.557198	1.07556	0.598147	1.30622	1.29135	1.42323	0.623093	1.17306
LOC_Os01g02760	Chr. 1	957907	960626	-	receptor-like kinase, putative, expressed	0.334295	0.46968	0.396924	0.636856	0.401751	0.473794	0.31733	0.162498	0.196694	0.0899398	0.233699	0.157456	0.182632	0.171647	0.0477823	0.0259329	0.0508318	0	0	0	0	0	0	0	0.0242936	0	0	0	0	0
LOC_Os01g02770	Chr. 1	961681	965151	+	resistance-related receptor-like kinase, putative, expressed	2.41019	2.2828	2.53065	2.26379	1.66807	2.62412	1.81216	1.96924	2.35348	1.93154	1.54152	2.25434	1.70896	2.36536	2.33453	0	0	0	0.0280629	0.0265144	0	0.0308849	0.0299083	0	0.0521727	0.0284834	0	0	0.0228836	0
LOC_Os01g02800	Chr. 1	984301	986760	-	receptor-like kinase ARK1AS, putative, expressed	0.18024	0.349864	0.678804	0.33153	0.631779	0.188228	0.122487	0.219033	0.079538	0.0282872	0	0.0742829	0	0.0269925	0	0	0.0239809	0	0	0	0.0259953	0	0	0.024425	0	0	0	0	0.0201077	0
LOC_Os01g02830	Chr. 1	994710	997262	-	receptor-like kinase ARK1AS, putative, expressed	3.41946	3.38317	3.32773	3.64245	3.98115	3.68402	1.15046	0.841608	1.09512	0.43476	0.332852	0.332993	0.212824	0.311146	0.0649616	0.0235044	0.0921435	0.0532526	0.047374	0.15666	0.27468	0.130345	0.126223	0.0703876	0.110093	0.144252	0.0760581	0.147928	0.0965766	0.127946
LOC_Os01g02840	Chr. 1	997963	1000997	+	resistance-related receptor-like kinase, putative, expressed	0.82854	1.21745	0.777491	1.13071	1.37903	1.28394	0.435916	0.337788	0.56613	0.167784	0.186844	0.264363	0.146016	0.224147	0.106966	0	0.0568966	0.0328823	0.0292524	0.0829147	0.030838	0	0	0.0869255	0	0.0296907	0.0313095	0	0.0477071	0.0316016
LOC_Os01g02850	Chr. 1	1001292	1001770	-	expressed protein	7.0449	4.86217	6.40425	5.93919	5.92652	7.97023	1.41853	4.85134	1.72713	1.47418	0	1.93562	0.641462	3.16511	2.34957	0	0.624881	0	0	0	0	0	0	0	0	0	0	0	0	0
LOC_Os01g02860	Chr. 1	1002459	1007068	-	expressed protein	1.20889	1.56438	1.44783	1.71403	2.01512	1.85863	0.557831	0.489693	1.24476	0.505933	0.375605	0.239885	0.128419	0.643704	0.587972	1.31291	1.78714	1.15678	2.59109	3.31623	2.53781	0.788752	0.842152	0.728094	1.55448	1.67867	2.2029	1.75971	2.12786	2.18375
LOC_Os01g02870	Chr. 1	1010259	1012410	+	auxin-induced protein 5NG4, putative, expressed	1.18938	1.09059	1.05916	1.06261	1.06727	1.63247	2.91493	1.02415	3.67903	1.91997	1.23534	0.858989	0.965394	1.8321	2.99207	14.578	28.1409	29.4331	11.5671	11.9479	7.99867	2.94719	1.90267	2.68937	2.66216	4.4168	4.85666	6.27145	6.09609	7.31278
LOC_Os01g02880	Chr. 1	1016065	1019545	+	fructose-bisphospate aldolase isozyme, putative, expressed	122.735	108.481	115.624	169.823	168.389	167.508	57.5952	50.2711	72.706	35.4772	23.6951	21.5586	28.1041	61.4319	45.3953	67.7891	64.3072	72.9348	124.108	113.223	104.16	61.603	49.8488	49.0062	47.1443	74.2313	72.6899	65.368	59.578	80.705
LOC_Os01g02890	Chr. 1	1046604	1053166	+	phosphatidylserine synthase, putative, expressed	3.85079	3.09863	3.36422	19.9775	16.1385	17.9138	1.14193	1.63361	2.24515	1.07684	0.685241	0.577105	0.420754	1.80347	2.18913	6.8435	3.67027	2.82104	11.1688	16.5075	10.4816	0.969857	2.00088	1.36626	0.641091	0.602778	0.861193	0.458622	0.343678	0.765749
LOC_Os01g02900	Chr. 1	1057137	1059856	-	glycosyltransferase, putative, expressed	19.704	14.8354	15.4916	23.3532	30.4369	24.7484	21.5095	28.6869	26.1496	5.80487	4.73823	9.47079	1.79853	19.3147	1.18676	26.4733	16.3094	14.7416	16.479	11.0389	13.7972	6.15227	7.5107	5.58964	0.886589	0.672262	2.77895	0.275759	0.561701	0.744151
LOC_Os01g02920	Chr. 1	1071962	1075030	-	glycosyltransferase protein, putative, expressed	18.2604	16.8242	16.1186	13.0368	11.6683	12.4256	21.9667	22.3317	20.2274	8.26813	5.77412	5.93715	6.58564	27.1192	19.0967	35.9782	46.8325	46.2497	27.9018	21.1682	26.684	23.0979	24.5288	28.2666	27.2765	27.0552	41.2917	17.2673	27.992	25.9458
LOC_Os01g03020	Chr. 1	1145829	1155094	-	tRNA synthetase class I, putative, expressed	6.59183	8.40261	8.10631	9.08679	6.40464	8.72597	3.2957	2.48492	4.27431	1.40753	1.52563	1.18279	0.73495	1.9878	1.70493	14.3505	11.8848	14.528	13.5295	16.8172	11.8829	5.50949	5.12606	4.56973	4.41017	5.89474	9.05278	2.63936	5.25612	8.00614
LOC_Os01g03030	Chr. 1	1155213	1158601	-	alanyl-tRNA synthetase, putative, expressed	5.74356	7.28978	6.77625	8.08758	9.24497	7.65862	2.41101	2.11364	2.74937	2.07781	3.49347	2.24675	1.70187	3.65442	4.51292	7.92938	6.25159	6.50737	7.74237	6.71114	7.67531	4.80768	4.315	5.06576	6.27265	10.9945	10.4916	9.7961	8.80406	11.0115
LOC_Os01g03040	Chr. 1	1160152	1164635	-	expressed protein	11.7342	13.9625	12.5957	27.6289	22.61	22.2204	17.1178	14.0586	14.6106	7.82484	6.46723	7.81261	3.99003	6.53338	5.74849	17.08	15.4439	26.5969	10.658	11.4797	8.59533	10.7327	6.75853	4.80344	4.01247	8.97871	10.5519	13.5895	21.2929	38.3415
LOC_Os01g03060	Chr. 1	1168647	1171130	-	splicing factor, putative, expressed	18.2134	15.1113	15.246	25.1978	22.2972	22.2813	32.5663	28.2297	26.4544	47.0091	61.0439	58.4207	54.3573	43.8912	47.2762	38.9112	33.3167	24.3926	28.6484	30.8075	34.164	45.2566	50.533	44.3424	47.9932	45.4374	37.9172	51.9309	53.2938	44.7931
LOC_Os01g03080	Chr. 1	1181158	1182158	+	expressed protein	2.7043	3.43351	1.32527	0.985461	2.63269	3.4103	6.38022	10.3179	11.0481	9.67351	5.35054	9.19663	4.90613	6.72441	4.28837	2.10577	4.83362	2.76211	5.13779	4.06282	4.47431	8.48165	9.46333	7.19111	5.71033	1.9272	2.39091	4.18514	4.55386	2.89586
LOC_Os01g03110	Chr. 1	1198687	1203506	-	expressed protein	35.4249	38.6283	34.7908	15.8102	15.6042	18.1862	25.4508	23.3059	27.7719	17.5913	16.1163	17.0365	12.7575	18.3933	10.2405	33.5089	31.5717	30.93	38.1467	35.1426	47.4375	24.6569	23.4426	21.4376	18.9557	27.2104	21.4477	14.6029	13.8349	18.1818
LOC_Os01g03130	Chr. 1	1217006	1218122	-	expressed protein	54.0934	36.6393	27.8858	0.967228	1.02578	0.668531	0.718157	1.51143	1.02236	0.631511	1.15077	0.552788	0.649502	2.68434	0.503254	40.324	67.2136	37.0165	10.5097	12.1521	8.01931	5.06722	15.521	24.2901	13.2585	8.73688	23.3009	1.61481	2.69342	2.75732
LOC_Os01g03170	Chr. 1	1238623	1242351	+	seven in absentia protein family protein, expressed	4.23018	5.67688	4.53049	1.56098	1.49375	1.39075	0.299698	0.330017	0.368737	0.163924	0.0365091	0.200885	0.0570626	0.0312843	0.130632	16.9587	18.8998	13.9426	4.68703	3.72633	2.3199	0.629066	1.27927	0.424628	0.0796994	0.232061	0.0917675	0.059494	0.0932192	0.185248
LOC_Os01g03180	Chr. 1	1249881	1251448	+	retrotransposon protein, putative, unclassified, expressed	13.2575	13.9946	12.8598	18.5138	16.2223	13.8451	2.73507	3.83178	3.83318	1.595	1.00195	0.823381	0.213548	1.05369	0.912556	10.0469	14.5966	11.2211	9.80413	6.70314	7.89259	0.54931	1.70981	0.953464	0.364543	0.542783	0.534218	0.111324	0	0.077029
LOC_Os01g03190	Chr. 1	1254028	1255635	+	expressed protein	23.5592	30.4208	25.9609	24.9358	26.6311	16.9124	2.50101	2.95649	3.10438	1.42607	0.717192	1.4899	0.960813	2.7216	2.96941	4.65569	6.35684	6.04039	2.767	1.62921	2.28285	0.529607	0.81203	0.516377	0.186384	0.610534	0.343371	0	0.0654005	0.129966
LOC_Os01g03270	Chr. 1	1328172	1329169	+	expressed protein	0.0587075	0	0.0609928	0.647912	0.263401	0.245238	0.21278	0.114149	0.276341	0.0737092	0.164165	0.258083	0.705609	0.351679	1.82092	0	0	0	0	0	0	0	0	0	0	0	0	0	0	0
LOC_Os01g03280	Chr. 1	1330804	1332398	-	hypothetical protein	0	0	0	0	0	0	0	0	0	0	0.0987716	0.0776391	0	0	0	0.460335	1.0527	0.260739	0.618549	0.511365	1.79321	0	0.164806	0.612687	0.503109	1.25563	2.56543	1.04621	0.252195	1.33645
LOC_Os01g03320	Chr. 1	1341319	1342277	-	BBTI2 - Bowman-Birk type bran trypsin inhibitor precursor, expressed	2.44992	1.87465	1.7153	0.0489819	0	0.0556196	0.0965166	0.310666	0.125348	0	0	0.0585329	0	0	0.106576	2.42936	25.9068	28.4377	3.61406	4.84658	2.27368	0.192459	0.186373	0.461911	0	0	0.0623904	0	0	0.0629726
LOC_Os01g03330	Chr. 1	1344557	1346419	-	BBTI3 - Bowman-Birk type bran trypsin inhibitor precursor, expressed	7.86831	14.333	8.80123	0.302568	0.984042	0.257677	6.64096	2.47874	6.25884	1.17033	1.87825	0.542349	0.8088	6.83197	8.2566	0.0595495	0.0583625	0.067459	0.0300061	0	0	0	0.0639585	0	0.0278926	0.0913671	0.0642323	0.15616	0.0734045	0.0648317
LOC_Os01g03340	Chr. 1	1347567	1348786	-	BBTI4 - Bowman-Birk type bran trypsin inhibitor precursor, expressed	249.14	240.933	241.397	16.3638	25.7334	12.1981	62.7937	44.4859	63.6021	32.6943	24.76	18.6343	34.7652	76.7409	149.833	233.749	541.107	530.776	173.432	42.9027	448.989	150.176	181.809	211.002	175.059	280.718	296.857	177.846	120.798	170.133
LOC_Os01g03360	Chr. 1	1353629	1354802	-	BBTI5 - Bowman-Birk type bran trypsin inhibitor precursor, expressed	277.739	248.301	209.588	4.08118	6.49023	4.86141	700.161	588.541	385.66	757.071	272.326	666.377	624.005	801.022	1823.3	91.0017	101.089	53.4177	17.1418	10.6623	14.9085	341.152	535.13	586.684	526.987	1534.85	1072.35	1469.79	640.741	1218.36
LOC_Os01g03390	Chr. 1	1365508	1366503	-	BBTI7 - Bowman-Birk type bran trypsin inhibitor precursor, expressed	642.546	607.385	609.807	49.4732	92.3768	54.6245	189.239	92.7289	106.45	114.218	222.338	85.7213	113.015	176.265	319.189	1052.66	2545.26	3175.91	367.4	270.871	1069.82	1228.85	833.425	1160.8	1056.86	1692.09	1800.32	530.618	1018.87	828.189
LOC_Os01g03480	Chr. 1	1401504	1403598	-	expressed protein	4.12188	2.41189	3.72377	1.97784	3.21626	3.93026	2.81467	2.43919	3.37427	1.57505	2.75625	1.37871	0.979074	2.3618	2.68964	7.59068	9.15615	6.17356	8.82653	7.59819	14.2676	9.49824	9.82503	6.60573	8.5695	9.15786	14.2758	6.32891	8.637	9.95917
LOC_Os01g03530	Chr. 1	1433033	1436811	+	multicopper oxidase domain containing protein, expressed	1.0382	0.842983	0.845974	0.879936	1.14168	0.914144	1.16821	1.36556	0.934262	0.255588	0.0853869	0.134236	0.133457	0.609726	0.733245	0.442171	1.25674	3.98217	0.601569	0.694679	2.41926	0.392333	0.546145	0.750352	6.73109	6.12844	3.14782	0.695717	9.68368	1.85336
LOC_Os01g03570	Chr. 1	1446849	1450473	+	transcription factor X1, putative, expressed	6.95057	8.44903	8.71196	9.58856	10.0094	10.5601	6.82615	5.29681	7.7307	2.2802	2.75867	2.41486	1.07793	3.57267	0.762733	17.2645	17.7318	14.6475	32.7114	34.5001	29.5433	7.83212	9.93827	9.23669	4.92723	4.30897	5.56825	1.6347	1.46077	2.73057
LOC_Os01g03620	Chr. 1	1486400	1488897	+	multicopper oxidase domain containing protein, expressed	0.401327	0.526268	0.972882	0.172245	0.090031	0.279409	0.129295	0.104044	0.251877	0	0	0	0	0.897527	0	4.21331	7.54669	4.67418	1.14204	1.38336	1.82135	0.322277	0.312087	0.319061	0.0816616	0.0594436	0.0626845	0	0.0955142	0.0949042
LOC_Os01g03650	Chr. 1	1503993	1508057	-	sufB/sufD domain containing protein, putative, expressed	26.4336	28.6729	26.2725	17.4226	15.8131	17.6059	9.52739	7.56672	10.6798	5.90013	3.94223	3.71208	3.46589	7.53025	6.55319	29.8245	24.4782	30.1001	19.0624	20.2884	16.2324	10.755	10.5177	10.1573	9.86091	17.9777	18.5794	11.2422	14.4171	24.7605
LOC_Os01g03660	Chr. 1	1508235	1512752	+	MYB family transcription factor, putative, expressed	2.63867	3.088	3.67108	2.13133	2.1104	2.2045	0.997945	0.602282	1.43105	0.547356	0.41705	0.302604	0.551554	0.824691	0.895338	7.17676	5.56835	7.25489	4.36965	5.55216	3.30926	2.18342	1.60586	1.36812	1.40065	2.95675	3.57489	1.35922	1.55633	2.79436
LOC_Os01g03690	Chr. 1	1518245	1521644	+	TKL_IRAK_DUF26-lg.1 - DUF26 kinases have homology to DUF26 containing loci, expressed	16.1218	13.3553	12.5821	7.7055	10.7179	6.38842	3.4801	4.51681	4.48321	1.38054	1.45076	1.39567	1.35372	3.08001	3.2075	15.642	13.0389	12.4038	18.5603	17.0557	15.0277	11.5285	21.2621	19.1903	9.20163	8.4988	18.1057	2.18768	2.00416	2.81994
LOC_Os01g03720	Chr. 1	1549229	1551011	-	MYB family transcription factor, putative, expressed	0.835722	0.36604	0.333944	1.35984	1.29794	1.0406	3.59209	3.12491	2.79906	6.41674	4.98849	4.94565	7.23492	6.46965	31.3565	1.88509	7.42425	11.1519	4.74933	3.65628	6.71276	10.6474	4.57422	8.53746	17.3976	29.4585	27.864	11.0951	30.8963	27.4019
LOC_Os01g03730	Chr. 1	1566138	1569472	+	nuclease PA3, putative, expressed	13.3956	16.7062	16.0331	4.2867	3.82224	4.21315	7.05079	8.1108	6.17635	7.76999	7.44786	7.14578	9.97169	7.32053	22.8475	21.0566	40.6484	30.3589	27.179	24.3021	29.4657	27.9305	15.8081	19.9151	53.0798	76.5802	55.657	7.13928	16.7445	15.2829
LOC_Os01g03740	Chr. 1	1562612	1566554	-	nuclease PA3, putative, expressed	0.739991	0.849348	0.551529	1.154	0.938288	2.40237	0.699662	0.484819	1.15476	0.525135	0.157443	0.406633	0.193348	0.520374	0.273623	0.0873549	0.0513682	0.0791661	0.0176067	0.0166352	0.0556832	0	0	0.0348797	0.0327332	0.0357411	0.0376897	0	0.0430717	0.0380414
LOC_Os01g03750	Chr. 1	1569585	1570939	-	expressed protein	50.9614	52.5216	48.7356	87.8066	66.1872	83.3165	16.8227	19.8065	22.6314	12.2522	5.82466	10.474	7.42018	14.8365	9.47834	56.4001	48.7156	43.6005	50.4049	50.5152	44.8405	18.4224	22.9656	22.5817	9.28965	9.8263	9.29241	13.0023	11.3069	9.31164
LOC_Os01g03820	Chr. 1	1597486	1604610	+	C2 domain containing protein, putative, expressed	4.08668	3.98188	4.34567	4.18591	4.18842	5.0879	2.5364	2.69542	2.90431	1.89142	1.8598	1.79654	1.75109	4.97294	4.37752	8.84184	10.4397	9.60218	11.1557	12.7443	11.6125	8.78344	7.15975	5.52499	7.76117	6.5872	9.59346	4.43646	5.63544	8.56498
LOC_Os01g03830	Chr. 1	1608984	1617905	+	retrotransposon protein, putative, unclassified, expressed	0	0	0	0.00900913	0.0109877	0	0	0	0	0	0	0	0	0	0.00980114	0.159581	0.229387	0.518227	0.053607	0.131687	0.0791177	0.023599	0.0914113	0.116818	0.039865	0.0870563	0.218031	0	0	0
LOC_Os01g03870	Chr. 1	1641234	1644237	-	expressed protein	8.02859	6.25582	6.23366	11.1543	10.4903	9.67777	8.82255	8.78094	7.61353	2.27876	3.61239	3.56698	1.09655	2.96751	1.02548	6.67871	5.70465	7.04039	6.28656	7.46322	5.59257	4.21811	1.99255	2.29172	1.65103	1.7553	1.12561	1.02165	0.971903	1.74204
LOC_Os01g03914	Chr. 1	1673010	1680632	-	cation efflux family protein, putative, expressed	25.8498	29.1298	23.3394	10.3652	10.7538	9.79499	22.3888	18.2	17.179	40.6462	42.6991	35.517	33.9678	20.5711	35.5697	21.1531	37.5581	41.7369	14.3841	13.6099	22.9965	39.4283	28.4983	32.6161	58.0819	60.9193	60.4748	33.3902	60.6214	45.1868
LOC_Os01g03940	Chr. 1	1684741	1685880	-	expressed protein	27.5091	20.7794	16.6173	41.9466	38.8967	36.0742	13.3968	13.1106	12.5481	5.96269	2.81889	5.31787	2.59455	3.59638	4.52756	1.7517	4.91189	6.55941	5.5411	3.24313	6.82363	4.20945	3.65826	1.7	0.820484	1.44336	0.787268	1.78639	1.55946	1.32436
LOC_Os01g03950	Chr. 1	1698203	1703090	+	glycosyl hydrolase, family 31, putative, expressed	30.3229	28.2967	24.3469	50.222	36.9712	41.2939	9.25151	11.427	13.3661	2.41051	1.14751	1.35299	1.72946	8.91982	11.775	39.8241	31.5424	34.2229	25.8093	22.8847	19.5141	5.89629	6.53043	7.4835	8.12636	7.00079	6.60989	4.30754	3.46623	3.44842
LOC_Os01g04050	Chr. 1	1760140	1761135	-	BBTI12 - Bowman-Birk type bran trypsin inhibitor precursor, expressed	321.191	151.92	349.6	9.87381	26.7922	14.8607	4.5282	2.71743	3.58831	1.91424	3.90811	1.39635	7.01061	40.7947	16.2081	95.2794	197.444	324.429	38.1714	19.4449	142.051	37.1126	15.7094	64.3935	114.657	223.639	335.999	27.4281	26.5341	24.5619
LOC_Os01g04070	Chr. 1	1765034	1768669	+	verticillium wilt disease resistance protein, putative, expressed	0.0421415	0.0581695	0.058376	0.142109	0.173319	0.161367	0.364875	0.409693	0.479379	0.264551	0.314244	0.324201	0.122788	0.134636	0.351369	0.122047	0.104662	0.120975	0.076872	0.217891	0.259324	0.0338409	0.147469	0.0609148	0.157207	0.218467	0.0822778	0.144023	0.0877583	0.149482
LOC_Os01g04120	Chr. 1	1801924	1806267	-	ZOS1-03 - C2H2 zinc finger protein, expressed	4.13819	4.16671	3.71034	1.14697	1.74858	1.5984	2.44839	1.84621	2.00125	0.533799	0.396292	0.373805	0.278726	1.08665	1.07765	4.8021	8.44734	9.38038	7.104	5.77407	3.76088	4.47251	3.53761	3.71807	2.01858	2.70785	2.72267	0.484338	1.31541	1.50809
LOC_Os01g04130	Chr. 1	1815769	1817554	-	peptidyl-tRNA hydrolase, mitochondrial precursor protein, putative, expressed	13.9401	14.9047	16.8569	6.9357	7.17723	6.92098	3.45113	3.22146	2.55476	0.860766	2.23661	1.00462	1.12364	2.05343	2.74379	18.9865	19.2161	27.5532	17.5083	23.159	13.3156	14.7269	11.5956	8.05179	12.0901	21.1978	33.5972	5.20672	6.73055	9.32205
LOC_Os01g04170	Chr. 1	1838170	1839194	-	expressed protein	1.3454	1.18649	0.207078	4.58279	4.75085	4.42325	0.421409	0.38755	0.879573	0.062563	0.418021	0.54764	0.108892	1.37309	0.44871	1.83999	1.43204	1.04219	1.85429	2.73101	2.47224	0.960354	0.232497	0.378147	0.354876	0.0553551	0.233492	0	0	0.0589178
LOC_Os01g04190	Chr. 1	1843814	1849186	+	transporter family protein, putative, expressed	24.7341	22.4081	26.3475	30.6183	34.1584	35.5522	70.154	75.2229	73.0731	87.0052	89.6807	79.5544	70.0156	67.2688	25.4576	19.6765	22.6834	20.8775	50.8298	45.5644	66.2767	48.7254	47.7446	41.5909	39.4773	31.9287	31.3711	23.8495	21.1621	26.3577
LOC_Os01g04250	Chr. 1	1876913	1879903	+	expressed protein	0.973355	1.29052	1.2064	0.40833	0.670391	0.499331	0.433244	0.597651	0.52247	0.45024	0.764019	0.544253	0.46646	0.552386	0.700511	0.0185458	0.0181761	0	0.186899	0.194244	0.216732	0	0.0398377	0	0.0868672	0	0	0	0	0
LOC_Os01g04280	Chr. 1	1902736	1905247	+	calmodulin binding protein, putative, expressed	11.7162	8.93452	6.79259	2.4052	3.81345	2.18492	2.96999	2.74589	1.87729	0.394022	0.585043	0.747291	0.371477	0.971303	1.25599	5.70893	11.8583	7.75421	5.8964	9.9251	5.76339	4.25272	10.7685	15.5936	12.532	7.40831	26.7454	0.357512	1.70386	1.60794
LOC_Os01g04300	Chr. 1	1912561	1915094	-	glycosyl hydrolase family 10 protein, putative, expressed	6.32388	3.69578	3.0201	22.0211	19.9928	19.5196	6.03816	4.61098	4.29101	0.99248	1.06957	1.12098	0.529375	0.580454	0.331673	4.43098	4.50551	5.45872	2.28852	1.89855	2.03009	2.30364	1.90362	1.6863	0.778292	1.0481	1.34421	0.232392	0.65998	0.542702
LOC_Os01g04324	Chr. 1	1928166	1930290	+	expressed protein	2.84623	3.46019	3.06554	1.17674	1.0837	0.927165	1.23034	1.04082	0.798931	0.0983544	0.182546	0.172187	0.0855939	0.21899	0.235137	3.99863	3.05732	4.24061	1.02886	2.10619	1.29553	1.19523	1.70569	1.44374	0.770427	1.79847	1.92712	0.713928	1.16524	1.20411
LOC_Os01g04330	Chr. 1	1930994	1931904	-	OsCML16 - Calmodulin-related calcium sensor protein, expressed	48.3283	12.7692	22.9496	7.73441	8.55258	4.74257	7.01054	9.75655	7.19139	3.58999	5.64397	5.36068	5.88089	10.8144	11.6118	303.778	180.042	94.0847	41.5425	40.9894	37.7135	20.8002	81.8126	101.322	38.7306	75.9841	86.6946	32.7651	25.1188	23.9309
LOC_Os01g04340	Chr. 1	1934117	1935048	+	hsp20/alpha crystallin family protein, putative, expressed	0.27401	0	0.170806	0	0.184409	0.0572309	0.0331042	0	0	0	0	0.0602286	0	0.19697	0.274158	0.416623	0.0583312	0.0674228	0	0.0566702	0.126462	0.132023	0.191773	0.534704	0.669064	2.31339	0.577781	5.49387	3.13024	3.43424
LOC_Os01g04350	Chr. 1	1941003	1941953	+	hsp20/alpha crystallin family protein, putative, expressed	553.936	430.848	417.982	571.34	671.151	549.658	191.348	146.928	178.543	78.827	92.3624	106.482	57.6264	116.143	84.6345	399.375	349.512	460.02	222.43	153.063	195.199	281.219	130.744	130.074	68.5203	141.46	100.916	159.26	165.416	223.909
LOC_Os01g04360	Chr. 1	1944247	1945035	-	hsp20/alpha crystallin family protein, putative, expressed	1.22995	1.13928	0.874308	0.297678	0.0726105	0.135207	0.312833	0.188802	0.228533	0.0812764	0.0905093	0.142289	0.282926	2.3267	1.36016	19.5447	5.30555	3.02642	3.04659	2.276	1.19506	3.8208	2.41632	2.80718	3.55647	7.11934	11.6783	15.7815	4.73752	9.26144
LOC_Os01g04380	Chr. 1	1951928	1952771	+	hsp20/alpha crystallin family protein, putative, expressed	36.0675	36.4619	25.1487	17.6986	17.8521	13.9668	5.33715	4.41246	3.41825	14.3602	6.68429	12.7031	17.7208	27.986	112.197	0.591509	0.579718	0.372263	0.86104	0.438053	0.558591	1.2392	1.05884	1.57455	2.03177	4.70584	3.3319	6.06669	1.94435	3.86386
LOC_Os01g04390	Chr. 1	1955148	1955925	-	expressed protein	18.5132	14.3404	15.96	5.19246	8.54191	9.39264	4.12433	5.55266	8.49802	3.70915	3.02904	2.59742	4.0887	7.23608	13.0714	6.06039	6.28897	7.10765	11.9275	12.6271	9.6199	5.69361	3.52257	4.19913	1.73659	2.40666	3.38384	1.49576	1.87493	2.09582
LOC_Os01g04409	Chr. 1	1957777	1967451	-	OsWAK1 - OsWAK receptor-like cytoplasmic kinase OsWAK-RLCK, expressed	4.38087	5.02968	4.50826	7.25609	7.17286	5.39897	3.03515	2.98736	2.15007	0.938445	1.42243	1.55165	1.31578	2.76111	2.2851	11.8382	12.7072	12.772	5.31745	4.95961	5.22237	3.90144	4.45619	5.31207	5.78786	7.31148	9.87478	5.77121	7.87531	9.13225
LOC_Os01g04430	Chr. 1	1968323	1970538	-	expressed protein	7.52745	5.12548	6.14091	7.29462	8.72662	7.01693	4.27244	3.09422	5.23162	2.98118	3.0373	3.33134	3.1464	4.72105	8.64356	0.0548669	0.322639	0	0.110586	0.313452	0.641192	0.18256	0	0.438153	0.565385	0.280608	0.887721	0.460416	0.721411	0.418135
LOC_Os01g04450	Chr. 1	1977423	1982484	-	OsWAK2 - OsWAK receptor-like cytoplasmic kinase OsWAK-RLCK, expressed	3.13546	2.68634	2.58354	2.06827	2.54675	1.91949	1.89403	1.38748	1.98481	0.868783	0.907009	1.11696	1.6539	2.04665	3.91603	2.88859	2.90006	2.95302	2.69803	2.77276	2.96902	2.94329	2.79978	2.95377	4.884	5.62105	5.5982	8.67111	10.7495	9.12764
LOC_Os01g04490	Chr. 1	1998427	2002855	+	Ser/Thr protein kinase, putative, expressed	1.91459	1.86012	2.01973	1.24613	0.859015	0.738259	0.58717	0.601356	0.831892	0.443786	0.7413	0.971161	0.354025	1.41158	0.501011	0.415868	0.376226	0.507343	0.805959	1.15746	0.509787	0.638644	0.309225	0.542858	0.599354	0.294493	0.44857	0.738219	0.762365	0.835857
LOC_Os01g04530	Chr. 1	2021415	2022167	+	expressed protein	0.542635	0.702206	0.634228	0	0.228246	0	0.245842	0.0659427	0	0	0	0	0.148226	0.243793	0.067866	0	0	0	0	0	0.0782621	0	0.07912	0.0735346	0	0	0.158917	0	0.0605367	0
LOC_Os01g04560	Chr. 1	2041300	2042770	+	expressed protein	0	0.0515361	0	0	0	0	0	0	0	0.062502	0	0	0	0	0.0498081	0.216259	0.741818	1.04118	1.03521	1.44139	2.01033	3.59782	6.15516	13.8159	8.15419	6.74674	20.0024	3.1758	3.95418	5.70945
LOC_Os01g04580	Chr. 1	2053583	2057638	+	Ser/Thr protein kinase, putative, expressed	12.7912	8.44356	10.4183	5.36958	9.74825	5.16637	4.14606	4.44121	4.01219	1.11915	1.83826	1.71436	0.973948	2.74991	1.93978	2.61379	5.05221	7.48464	5.14624	3.57181	9.79618	16.4812	11.5931	13.5047	12.4469	14.8284	14.4099	1.57394	4.99198	5.74397
LOC_Os01g04590	Chr. 1	2059309	2062277	+	expressed protein	0.965641	0.785465	0.895742	2.98145	2.70782	3.45751	1.70828	1.24053	1.66392	0.995896	0.578624	1.09916	0.188411	1.57009	0.241541	3.9702	3.74422	3.52165	9.62515	5.63473	8.59499	3.19868	5.67212	8.22535	1.57892	3.98437	2.7472	0.628604	0.307793	0.733986
LOC_Os01g04600	Chr. 1	2063612	2066083	-	expressed protein	1.49104	1.0896	1.33647	2.33927	2.45949	2.47308	1.05964	0.966379	1.20415	1.35816	1.26718	1.12459	0.958338	1.61124	1.60886	3.5562	3.36084	3.05738	4.2558	4.71631	3.91302	1.97211	1.67103	1.87002	1.78468	3.41018	2.08917	3.39718	1.66994	2.90373
LOC_Os01g04620	Chr. 1	2071830	2073621	+	transposon protein, putative, unclassified, expressed	5.97339	1.99886	2.22536	2.27515	6.86935	2.741	4.50131	2.49301	3.65666	0.606044	0.548349	0.629964	2.93375	12.8673	14.519	2.94881	6.61496	11.6917	0.429248	0.21838	1.11388	0.363394	0.703808	4.67698	3.22281	5.22816	2.19115	5.29268	5.35809	2.21159
LOC_Os01g04630	Chr. 1	2074753	2077903	-	muconate cycloisomerase, putative, expressed	21.8519	19.3818	21.7908	8.3132	9.81078	11.0894	8.87072	8.16205	11.8418	7.34559	7.85285	7.45869	10.0364	11.6006	20.8686	25.4478	33.1606	40.6684	22.2197	22.0523	19.3738	13.2136	12.6593	9.57744	9.13685	16.8982	13.9129	11.9969	11.1219	12.1058
LOC_Os01g04650	Chr. 1	2083681	2087226	-	PB1 domain containing protein, expressed	103.353	106.567	110.908	60.693	56.1909	54.9204	52.2737	55.6723	57.2396	18.8971	6.80706	11.9901	11.9367	27.6707	23.4947	74.299	98.5547	89.8469	68.5242	82.7016	92.3104	62.953	68.6498	58.783	58.0801	67.2095	63.4317	61.1104	52.1416	63.1286
LOC_Os01g04690	Chr. 1	2108947	2109635	-	expressed protein	3.50518	2.07357	4.94221	14.046	9.82912	7.32107	3.3273	2.43406	3.83017	2.20044	0.700116	6.32873	3.28278	1.19985	2.50506	0.815741	1.33247	0.30803	4.93247	3.10686	2.59991	0.301582	1.16818	1.62857	0.254725	0.556264	0.586592	0	0.223452	0
LOC_Os01g04710	Chr. 1	2120381	2122366	+	aspartic proteinase, putative, expressed	78.5678	70.4748	51.995	439.982	362.921	403.724	520.324	588.032	690.411	150.05	67.4925	158.168	19.3611	103.681	35.8957	63.4586	80.233	85.904	313.115	305.198	309.612	88.7525	140.424	93.429	20.9583	10.3993	9.3394	16.8461	6.2202	6.84185
LOC_Os01g04720	Chr. 1	2130798	2137310	+	leucine-rich repeat protein-related, putative, expressed	2.82506	3.40298	2.6333	8.74154	6.4412	7.58247	4.49759	5.91649	7.58099	1.97237	1.03362	1.13166	1.35587	3.28973	3.18321	5.36209	4.04679	3.32949	6.50184	7.59009	7.81385	1.89227	2.95654	1.67446	1.38338	0.865236	1.31449	1.98512	1.11928	1.45162
LOC_Os01g04800	Chr. 1	2202264	2203860	+	B3 DNA binding domain containing protein, expressed	0.191893	0.264877	0.265817	0.32355	0.896833	0.333997	11.0314	6.03196	5.9088	1.72665	1.43092	0.702982	0.663956	26.477	14.3358	3.12607	3.26801	4.40693	2.03023	1.12446	2.47239	1.9262	1.56684	3.08583	3.31893	3.90813	4.38346	4.29921	3.7963	4.12184
LOC_Os01g04870	Chr. 1	2250820	2255073	-	WD domain, G-beta repeat domain containing protein, expressed	3.22098	4.56304	3.37152	3.7864	3.83018	4.17306	1.90181	1.53038	2.25141	1.58113	1.93005	2.92776	2.30215	2.29216	4.0708	8.86369	7.44968	6.40597	7.71327	8.31443	8.10341	4.57992	3.50289	3.43939	3.94227	5.46136	5.47542	8.05598	7.5001	10.0222
LOC_Os01g04900	Chr. 1	2265477	2271051	-	peptidase M50 family protein, putative, expressed	5.32591	5.86287	6.84277	4.58797	3.40512	4.87599	1.76947	1.13911	1.85932	0.780134	0.645363	0.526796	0.484943	0.935854	0.692743	10.5465	7.48293	9.785	8.02477	10.7212	6.2475	3.12211	2.71277	1.92463	1.96874	4.10209	4.74167	1.57749	3.20056	5.12177
LOC_Os01g04910	Chr. 1	2271163	2273757	+	TP53RK-binding protein, putative, expressed	21.6479	23.4116	20.1311	12.1767	11.5447	12.6662	4.26164	4.08701	6.93729	4.30749	3.98609	3.77053	3.59025	5.90501	10.0562	15.6388	15.2756	13.9112	22.2125	19.9874	19.5137	7.0428	5.58009	6.91489	8.55415	13.7419	15.3968	17.2298	11.7303	18.3972
LOC_Os01g04930	Chr. 1	2281534	2285053	-	MYB family transcription factor, putative, expressed	34.4046	32.0363	28.9242	34.2863	32.934	35.0154	24.7731	22.0823	22.8058	13.7882	13.1694	15.5047	8.87997	15.7537	12.0095	20.1875	21.6039	22.3305	18.4285	17.0453	18.8263	19.127	12.4697	11.0698	10.6854	11.9219	13.5239	10.018	12.1074	14.3154
LOC_Os01g04950	Chr. 1	2292111	2298407	+	peptide transporter PTR2, putative, expressed	65.2515	65.7413	53.486	10.5795	10.3334	9.96815	20.6382	22.5105	20.3343	7.82452	7.45632	6.75438	7.93978	21.5582	25.0402	35.9949	69.8206	51.1554	19.3437	17.9579	21.6001	23.8554	18.5613	21.9109	28.3941	35.0941	38.4647	28.2998	19.6978	21.669
LOC_Os01g05010	Chr. 1	2357769	2360444	-	mitochondrial glycoprotein, putative, expressed	28.1692	35.3698	34.6886	33.8416	36.7254	37.6618	11.3615	8.84896	17.9703	8.01588	4.46324	4.4091	6.08035	10.4399	9.40919	15.6947	13.6371	13.852	40.0375	36.6237	28.7191	6.80698	4.22677	9.3533	6.80272	12.795	10.41	10.2709	5.12052	10.6602
LOC_Os01g05064	Chr. 1	2377322	2377980	-	expressed protein	42.9375	43.7291	40.9855	8.33978	14.2572	11.7363	12.9218	8.36371	9.57654	18.5861	26.4408	19.8467	21.3405	9.74988	23.5741	4.20868	11.8794	12.4913	4.83517	2.56469	7.24346	11.9498	12.3856	13.2757	24.9963	27.121	17.7046	6.71027	25.9394	8.98071
LOC_Os01g05090	Chr. 1	2386373	2388611	+	expressed protein	7.68519	7.36312	7.38925	9.04352	7.06752	7.67686	5.19025	4.64064	5.33635	2.09761	3.87092	4.45917	2.81644	5.08981	7.02071	1.03683	2.99768	2.11418	2.55997	2.1719	2.7538	1.26495	1.28063	1.03498	1.45693	2.06805	2.57223	1.14195	1.19286	2.42692
LOC_Os01g05100	Chr. 1	2388208	2390483	-	expressed protein	5.42345	4.92005	9.96216	0.539927	0.564431	0.75907	0.202648	0.271783	0.328977	0.386096	0.781739	0.706656	0.427642	0.535891	0.755219	4.00771	2.02342	0.791065	0.214181	0.0867269	0.129023	0.134697	0	0	0.113769	0.186335	0	0.159237	0.0998011	0.231382
LOC_Os01g05105	Chr. 1	2393480	2398292	+	expressed protein	0.933855	0.999735	0.826882	1.3078	1.26173	1.70668	0.85258	1.05232	1.1364	0.453006	0.593492	0.676443	0.59135	0.597554	0.690152	1.23319	1.03917	1.20114	2.07902	2.91902	2.59577	0.715826	0.94076	0.839834	0.993286	0.683744	0.994513	0.846241	1.146	1.49314
LOC_Os01g05130	Chr. 1	2403270	2405982	+	expressed protein	7.26098	9.21599	9.2487	10.0168	11.1567	11.9455	8.83235	5.94698	6.96436	10.053	14.9499	13.5004	11.4114	14.0617	15.8733	2.43054	3.97015	3.12049	5.87862	5.14281	5.4513	3.29479	4.23481	4.85242	3.54185	6.74017	5.24335	9.63142	7.45681	8.40883
LOC_Os01g05140	Chr. 1	2406438	2408067	+	expressed protein	19.6683	20.6836	17.3648	17.5168	20.9277	17.2926	15.3561	11.4123	14.4543	15.1289	24.6735	25.3752	19.9615	32.226	42.3137	2.70175	3.55811	3.25189	5.87092	5.145	6.00974	3.65203	1.36021	3.70829	4.11283	3.45443	3.18742	7.17351	5.06491	5.05554
LOC_Os01g05150	Chr. 1	2414271	2415072	+	expressed protein	3.94848	7.12047	4.69766	3.39709	1.92871	2.12825	1.30799	0.99062	1.79863	0.399795	0.356169	0.48994	0	0.457796	0.254878	0	0	0	0	0	0	0	0	0	0	0	0	0	0	0
LOC_Os01g05170	Chr. 1	2422242	2422914	+	expressed protein	0.834815	1.02138	0.867312	0.418784	1.36201	1.10958	0.275065	0.0737813	0.267924	0	0.21222	0.166814	0.0829231	0.363697	0.303733	0	0	0	0	0	0	0	0	0	0.154425	0	0	0	0	0
LOC_Os01g05180	Chr. 1	2434793	2438774	+	expressed protein	3.27757	2.87472	4.11457	3.60047	4.08483	3.42284	3.07981	4.46982	2.89271	2.17186	4.13705	3.402	2.38747	5.01753	5.23784	0	0	0	0	0	0	0	0	0	0	0.0505695	0	0	0	0
LOC_Os01g05220	Chr. 1	2452591	2453586	+	expressed protein	2.43217	1.99334	1.15814	7.54933	6.8202	6.13825	1.04068	1.28078	0.954035	1.14513	0.425071	0.22275	0.442914	1.94261	0.811161	0	0	0	0	0	0	0	0	0	0	0	0	0	0	0
LOC_Os01g05250	Chr. 1	2474556	2475156	+	expressed protein	3.18357	0.859774	1.15043	1.5276	0	1.44551	3.34451	3.09502	0.977304	9.55823	5.80584	12.7783	9.52806	16.5832	30.3295	6.91501	12.8177	16.859	1.51494	1.28821	1.27764	0.500184	0.968737	0.600234	0.844943	0.461292	1.13503	0.47305	0.123534	0.654642
LOC_Os01g05280	Chr. 1	2487387	2487986	+	expressed protein	0.286137	0.444337	0.445914	1.05263	1.60475	0.298819	0.691387	0.278178	0	0.898138	0.6001	1.25788	1.4069	3.42813	0.572584	0	0	0	0	0	0	0	0	0	0	0	0	0	0	0
LOC_Os01g05289	Chr. 1	2488387	2491433	+	expressed protein	11.6591	11.0735	10.0571	13.6248	15.5372	14.41	10.4674	11.0749	12.1467	8.66219	12.1138	14.3419	10.7524	14.2248	10.3812	0	0	0.065799	0	0.165916	0	0.193265	0	0	0	0	0.0626517	0.0609268	0	0
LOC_Os01g05340	Chr. 1	2520384	2522110	+	expressed protein	1.52555	0.884427	1.33135	3.42341	3.21698	1.84807	0.405477	0.415273	1.07714	0.0766153	0	0	0	0	0	0	0	0	0	0.0631023	0	0	0	0	0	0	0	0	0	0
LOC_Os01g05380	Chr. 1	2542013	2542732	-	expressed protein	0.472047	0.781901	0.588507	0.520964	0.211792	0.985938	1.76792	1.1014	0.999885	1.65948	1.848	4.04656	0.825245	2.71462	1.03907	0	0	0	0	0	0.10893	0.11372	0	0	0	0.209756	0.221192	0	0.0842591	0
LOC_Os01g05430	Chr. 1	2568051	2570029	+	OsRhmbd1 - Putative Rhomboid homologue, expressed	6.71007	4.98523	12.4663	5.11845	3.76323	5.35866	2.76581	2.49425	1.76504	2.97343	2.04192	2.60277	2.67392	1.18223	1.42173	6.68731	4.07525	2.57374	4.49284	4.44901	4.23541	1.56897	2.3481	1.24094	0.883468	0.701563	1.34091	0.584549	1.02159	0.560037
LOC_Os01g05440	Chr. 1	2570072	2571997	-	XH domain containing protein, expressed	0.909111	1.02672	0.987432	0.988118	0.695263	0.906249	0.673976	0.361564	0.583536	0.985772	0.34666	0.363321	0.270909	0.495082	0.0826911	0.314153	0.131953	0.15252	0.361821	0.299124	0.476791	0.0995512	0.626622	0.179196	0.126126	0.0459053	0	0	0.0368804	0
LOC_Os01g05460	Chr. 1	2575583	2578210	-	expressed protein	2.72403	2.46755	1.59191	2.42697	1.90966	1.68908	1.54266	1.24137	1.9033	1.06878	1.7853	1.77755	0.744096	0.713908	0.936891	5.45459	5.7989	5.76016	7.82619	9.33094	6.58067	2.9736	2.58168	2.67629	1.99195	2.17499	4.58715	2.42438	2.12726	3.01954
LOC_Os01g05470	Chr. 1	2579552	2583575	-	transcription factor X1, putative, expressed	24.8314	25.8098	24.7851	33.1944	28.1427	35.3032	21.7667	21.8388	27.5351	10.1674	10.0705	6.01348	7.86997	14.3505	16.3044	15.8178	17.6203	14.6386	24.2813	23.5175	24.9087	12.3429	10.9778	11.2382	9.77741	9.28335	12.7263	13.6679	9.82004	13.6685
LOC_Os01g05480	Chr. 1	2584986	2589023	-	expressed protein	4.32097	3.77841	4.75068	7.21484	5.59957	5.80489	0.91229	1.06039	1.48101	0.316026	0.117309	0.115263	0.0229188	0.527735	0.419738	4.92058	5.11273	6.60638	6.22146	5.87816	5.08238	2.14761	1.29676	1.52357	0.618873	1.5845	1.40059	0.215058	0.692655	1.24006
LOC_Os01g05490	Chr. 1	2589537	2593641	-	triosephosphate isomerase, cytosolic, putative, expressed	325.475	311.328	373.361	290.468	319.302	320.414	287.121	302.344	307.724	210.851	168.085	210.644	191.945	453.815	263.978	362.845	268.075	343.585	693.364	640.436	511.055	353.755	262.11	380.608	291.159	364.38	434.864	350.76	295.445	453.708
LOC_Os01g05530	Chr. 1	2632554	2638081	+	expressed protein	11.8789	11.6258	12.9748	16.7492	15.3537	16.39	5.33425	5.20066	6.6191	4.34592	4.50964	4.79844	3.09443	6.83316	5.52945	3.37479	3.70525	3.58107	5.941	5.89789	5.89995	2.41637	2.2482	2.04685	2.8213	3.14609	3.15635	2.30769	3.17703	3.72064
LOC_Os01g05540	Chr. 1	2640937	2644665	-	expressed protein	45.7863	45.4213	41.6433	41.6697	47.4257	44.5215	29.756	28.622	36.145	21.8024	19.1115	20.5203	19.3567	31.2641	28.9786	0.795895	3.35752	1.76401	9.72955	9.09382	9.52166	7.48404	4.68293	6.63215	7.13168	6.265	7.0918	13.1034	7.02389	9.19235
LOC_Os01g05560	Chr. 1	2652648	2655639	+	expressed protein	81.7077	96.9338	85.6712	58.3931	62.8754	61.79	54.8588	57.1715	72.8267	43.7249	25.9263	39.8945	29.6398	56.1287	46.5796	45.3299	46.135	50.5042	59.8098	65.6228	58.818	32.0044	33.1325	36.1567	27.5986	38.7965	36.0376	51.9523	32.1341	48.7697
LOC_Os01g05585	Chr. 1	2665412	2666458	-	metallothionein, putative, expressed	0.523851	2.16928	4.35395	0.722671	0.587587	0.820604	0.632885	1.01856	1.23291	0.657713	0.366215	0.863586	11.7338	41.1085	79.9305	0.853391	0.278793	0.644493	33.2541	27.0855	25.688	4.41701	2.4442	17.8893	17.3213	89.9094	31.2969	100.854	75.2723	131.93
LOC_Os01g05600	Chr. 1	2669952	2672924	-	NBS-LRR disease resistance protein, putative, expressed	0.738731	0.81813	0.803185	0.189601	0.25051	0.179412	0.0207556	0.0668077	0.0808667	0.215698	0	0.0377619	0.225256	0.308739	0.240647	0.111948	0.164575	0.105681	0.394863	0.319778	0.416266	0.0827752	0.0601184	0.111749	0.157308	0.190847	0.221378	0.0587135	0.229991	0.284383
LOC_Os01g05610	Chr. 1	2674400	2675373	+	Core histone H2A/H2B/H3/H4 domain containing protein, putative, expressed	59.256	51.356	57.9125	58.1142	69.23	80.1732	45.9313	42.7215	62.4491	51.0251	49.9297	58.1502	37.243	69.9877	32.9494	0.170853	0.446527	0.70967	1.03308	0.542266	0.786558	0.568485	0.244671	0.284248	0.160053	0.233014	0.430007	0.657121	0.093602	0.372017
LOC_Os01g05620	Chr. 1	2682019	2684988	-	NBS-LRR disease resistance protein, putative, expressed	1.59933	1.44208	2.07252	0.727538	0.501526	0.718374	0.0934943	0.117032	0.161897	0.345466	0.144266	0.2646	0.338226	0.412068	0.843116	1.06458	0.860316	0.761674	1.33636	2.38297	1.94454	0.870018	0.722149	0.46609	1.03228	0.955201	1.87354	1.60646	1.15112	1.17935
LOC_Os01g05640	Chr. 1	2688623	2692186	-	receptor-like protein kinase 5 precursor, putative, expressed	1.06568	1.29512	1.07507	0.667602	0.537037	0.677426	1.01693	0.94595	0.636119	0.698087	0.88536	1.22213	0.590642	1.33227	0.97354	0.251604	0.575374	0.380031	0.507118	0.41525	0.677167	0.483698	0.378326	0.5358	0.408547	0.651975	0.434224	0.281513	0.537582	0.49306
LOC_Os01g05650	Chr. 1	2693134	2695085	-	metallothionein, putative, expressed	304.564	271.016	283.334	121.995	135.543	137.963	178.109	171.791	174.914	311.74	472.243	570.451	671.456	565.36	735.696	211.989	111.458	143.606	184.984	168.078	174.926	307.695	214.541	227.85	394.089	915.618	605.042	1073.7	691.651	1083.76
LOC_Os01g05660	Chr. 1	2698928	2704553	-	expressed protein	1.73505	1.97263	2.18886	3.40512	3.40576	2.81499	0.935794	0.542182	0.565129	0.272302	0.476512	0.221332	0.2539	0.501118	0.697495	2.32178	1.99518	2.89699	1.54292	1.7141	1.28695	0.690427	0.795087	0.923699	0.819571	1.08418	1.68772	1.02358	1.24434	2.21634
LOC_Os01g05730	Chr. 1	2735509	2737830	-	retrotransposon protein, putative, unclassified, expressed	0	0	0.0436739	0.0386614	0	0.0878012	0.0253935	0	0.197874	0	0	0	0.0459319	0	0	5.66118	7.29337	6.20623	9.06384	11.5632	10.8647	7.1903	6.03129	5.46879	6.15869	5.09016	6.25409	5.55512	4.80228	6.90889
LOC_Os01g05760	Chr. 1	2752218	2753012	+	PAS2, putative, expressed	3.09548	2.28901	1.37828	4.27033	3.2241	4.1563	2.80483	2.14956	3.64268	0.555212	4.32799	2.916	0	2.91391	0	27.8553	28.7121	23.9383	8.9539	7.77388	8.67388	5.06031	4.12657	4.31467	1.57467	2.21061	2.84916	1.25942	1.38134	2.61432
LOC_Os01g05770	Chr. 1	2753790	2757078	+	expressed protein	2.16548	3.24678	1.8231	1.27049	1.71702	1.16972	1.37576	1.66968	1.53775	0.515641	2.76669	1.84648	0.285563	1.56559	0.0373561	0.364937	0.556363	0.64308	0.122591	0.424695	0.301549	0.179891	0	0.0404763	0.265898	0.456234	0.30616	0.297731	0.233252	0.264871
LOC_Os01g05780	Chr. 1	2759369	2761393	+	expressed protein	1.23499	1.46117	1.64965	2.02822	1.2863	1.38185	1.91833	1.62943	1.97233	0.332264	2.96008	1.16338	0	0.528429	0	13.7957	16.6192	19.7522	3.57228	3.5576	4.68194	3.08145	2.05794	1.05196	1.07697	1.27393	0.8267	0.703447	0.787291	1.46022
LOC_Os01g05800	Chr. 1	2770140	2774609	+	inner membrane protein, putative, expressed	42.2528	43.6125	45.2008	34.4755	27.7655	31.0472	18.1103	13.2115	19.7067	7.19231	7.45396	6.43359	4.56875	8.59144	8.53462	71.092	48.1115	75.5189	37.6184	46.9578	28.1028	29.5148	19.534	16.3191	19.5689	34.6054	42.4435	18.5059	30.8248	50.8488
LOC_Os01g05820	Chr. 1	2783189	2790454	+	gamma-glutamyltranspeptidase 1 precursor, putative, expressed	28.2847	24.1255	24.2738	5.85782	7.17814	5.67439	6.91096	6.74977	6.74929	2.38771	1.09735	1.79148	0.725626	2.35076	0.785273	14.8183	12.7236	14.5582	13.5789	9.98897	13.3397	16.8715	15.3169	12.8284	6.60299	4.96298	6.2237	1.30676	2.39775	1.67752
LOC_Os01g05830	Chr. 1	2791224	2795865	+	expressed protein	2.77433	3.6189	4.17938	4.64378	5.16572	5.6787	4.86008	4.09969	4.30948	4.91141	5.93483	5.70173	7.00243	7.04656	10.7702	9.37061	17.0093	13.9261	11.2653	11.8486	11.5558	7.38539	6.99006	9.6246	20.0969	29.6793	29.0875	23.4826	19.4618	24.4384
LOC_Os01g05840	Chr. 1	2800436	2803742	+	oxidoreductase, short chain dehydrogenase/reductase family domain containing family, expressed	3.46219	2.59431	2.05541	63.895	62.6525	81.2657	46.7876	37.4094	64.644	20.4925	11.295	15.0026	1.76537	25.2037	3.26611	7.62763	4.70295	5.47653	97.4033	110.168	82.2909	7.50664	12.3462	21.8412	7.8164	1.72158	1.46781	2.14109	1.53026	2.76807
LOC_Os01g05870	Chr. 1	2810313	2815017	+	receptor kinase, putative, expressed	2.61926	2.15749	2.15331	2.37748	2.49086	1.9861	0.233892	0.232498	0.402035	0.128683	0.0477671	0.0250315	0.0497723	0.150081	0.125337	0.469983	0.545465	0.532407	1.57047	1.51914	2.03665	0.864198	0.86344	0.802486	0.509792	0.417477	0.640347	0.337305	0.335402	0.646322
LOC_Os01g05890	Chr. 1	2817650	2818897	-	OsFBX2 - F-box domain containing protein, expressed	1.02315	0.677899	1.02046	0.451669	0.826294	0.512877	0.321387	0.47745	0.385283	0.256919	0	0.0899569	0	0.0980643	0.122844	6.80046	5.92435	4.22949	1.92609	2.03141	3.06934	1.97188	2.48239	1.68599	0.999307	1.1366	1.39034	0.792586	1.38798	1.11297
LOC_Os01g05960	Chr. 1	2839934	2843514	+	receptor kinase, putative, expressed	1.08703	0.724541	0.556937	1.05451	1.00215	1.25961	0.863528	0.796215	0.648354	0.542182	0.541314	0.76917	0.585732	0.927694	1.10252	3.12122	2.01292	1.66713	2.10241	2.07879	1.94147	1.21969	1.11165	1.11389	2.12098	2.91139	2.38981	3.05345	3.72116	4.70097
LOC_Os01g05970	Chr. 1	2844429	2858134	-	OsFBO1 - F-box and other domain containing protein, expressed	140.359	126.61	132.747	182.081	235.679	204.104	70.161	72.2053	98.8232	79.0782	68.8868	68.166	64.872	143.751	101.077	84.646	78.2731	103.318	159.365	146.136	150.031	62.5424	46.6744	64.7939	45.9924	84.8263	73.8484	70.6579	49.6137	73.3363
LOC_Os01g05980	Chr. 1	2851954	2855225	+	receptor kinase, putative, expressed	0.0326465	0.0844936	0.101752	0.045037	0.0549278	0	0	0	0	0.0204944	0.0456452	0.0179396	0	0.0195564	0	2.74781	2.3803	1.88775	1.76869	2.21124	2.1659	1.98587	1.61843	1.82271	2.49108	2.61119	3.49931	2.52898	4.32678	4.26537
LOC_Os01g06020	Chr. 1	2877647	2882686	+	aspartyl-tRNA synthetase, putative, expressed	11.7262	13.0244	14.9886	17.0413	16.8725	17.0657	8.57031	6.58076	8.77022	8.97092	6.02269	6.42487	6.68641	7.82309	8.89345	8.83665	8.18745	8.70648	11.8987	13.0451	10.3347	4.44742	4.42643	4.74401	4.45207	6.91197	7.16867	5.37453	5.0344	7.68021
LOC_Os01g06040	Chr. 1	2887060	2888434	-	expressed protein	0.93666	0.17112	0.0572424	6.73947	11.4332	8.22817	0.266262	0.160695	0.129675	0	0	0	0	0	0	0.119677	0.351875	0	0	0	0.0635721	0	0	0.059732	0	0	0	0	0	0
LOC_Os01g06050	Chr. 1	2892919	2894707	-	expressed protein	4.91056	5.70435	5.90256	7.06311	5.6361	6.1121	3.86311	4.02457	5.30825	2.18656	1.11768	1.28645	1.12301	2.32592	2.77082	0	0	0	0.0624945	0	0	0	0	0.0928533	0	0	0	0	0	0
LOC_Os01g06080	Chr. 1	2901602	2903619	-	expressed protein	0	0	0	0	0.135437	0.378292	2.55286	1.29126	2.84181	0.454802	1.01293	0.663512	1.45125	3.03791	7.36948	0	0	0	1.58585	2.74697	2.78635	0.727218	1.97183	0.916314	0.245693	0.268269	1.13158	1.10043	0.53882	1.28491
LOC_Os01g06220	Chr. 1	2957066	2958443	-	gibberellin receptor GID1L2, putative, expressed	0.0741299	0.115115	0.154031	0.136353	0.540469	0.232246	0.111949	0.252238	0.261702	0.0930726	0.207291	0.0407352	0.161995	3.28608	0.185425	0.0402543	0.197259	0.364807	0.446237	1.22651	0.940849	0.937573	0.691754	1.32602	1.24442	1.48229	1.04207	0.253346	0.330799	0.219124
LOC_Os01g06240	Chr. 1	2962422	2964917	-	protein kinase, putative, expressed	0.0204629	0.063553	0.0212595	0.0940978	0.0918104	0.0213699	1.58221	1.63129	0.794647	1.46444	0.600821	0.742144	2.72776	3.89805	7.12495	0.0666711	0.0435614	0.176229	0.0671891	0.042321	0.141662	0.468322	0.501252	0.931733	2.45663	4.22814	6.20857	11.0962	5.3145	7.98435
LOC_Os01g06280	Chr. 1	2982483	2986968	+	TKL_IRAK_CrRLK1L-1.4 - The CrRLK1L-1 subfamily has homology to the CrRLK1L homolog, expressed	3.74116	2.0776	2.49681	2.23304	3.19588	1.91468	1.60888	1.64994	1.25369	0.248856	0.155883	0.272292	0.148891	0.593666	0.359445	4.21107	5.2611	5.07521	3.49807	3.04884	2.04395	2.31288	4.08935	3.25004	1.24774	0.866979	2.04617	0.310471	0.939766	1.40614
LOC_Os01g06310	Chr. 1	2999576	3001204	+	glycine-rich cell wall structural protein precursor, putative, expressed	17.4553	18.4223	13.1954	0.624649	1.90458	0.567439	3.61047	4.22594	6.71377	4.69014	0.569776	6.12089	5.19482	19.2853	19.0957	0.59011	0.650641	1.25342	0.520358	0.983289	0.548563	2.6998	2.05985	2.20897	2.00393	2.41442	2.78475	1.00586	2.1216	2.00767
LOC_Os01g06340	Chr. 1	3013892	3014751	-	expressed protein	11.2247	8.85367	7.71275	5.24357	7.66083	6.76044	2.26017	1.84762	3.49443	1.41676	1.07948	1.10961	0.713813	4.12691	2.37689	0.903006	1.07465	0.87681	2.21005	3.19357	3.70034	1.14461	0.969864	1.93157	1.32931	2.705	2.99162	5.88617	3.33931	2.80887
LOC_Os01g06490	Chr. 1	3054465	3057198	+	OsSCP1 - Putative Serine Carboxypeptidase homologue, expressed	13.6877	15.039	14.1604	18.4701	16.7163	17.3466	5.2966	5.59848	6.16366	2.47062	2.30622	1.08132	0.916946	2.94693	1.88198	8.2027	9.51766	10.9299	7.88637	6.67315	9.64939	6.20455	4.62442	4.76854	3.82738	4.69342	4.77981	2.34059	4.72629	6.43255
LOC_Os01g06500	Chr. 1	3058543	3059717	-	PHLOEM 2-LIKE A5, putative, expressed	1.74844	1.04216	1.04586	2.9724	2.49602	3.15388	1.85631	3.24508	2.18221	3.06	2.96315	3.61022	1.21572	1.33302	1.27228	2.12905	2.1994	2.86813	2.72548	3.9996	2.38415	1.78697	1.42145	0.86159	0.808568	1.64802	0.558601	1.08644	1.13488	2.19261
LOC_Os01g06510	Chr. 1	3060994	3066189	+	arginyl-tRNA synthetase, putative, expressed	1.54199	1.64547	1.18303	3.27266	3.11328	2.37834	1.44736	1.15315	1.22833	1.5786	3.11784	2.63327	1.73669	2.81376	2.20743	0	0	0	0	0	0	0	0	0	0	0	0	0.0270251	0	0
LOC_Os01g06520	Chr. 1	3067323	3071243	-	verticillium wilt disease resistance protein, putative, expressed	3.1393	3.35785	3.16677	3.92944	3.41897	3.44168	1.16457	0.911795	1.45624	0.490643	0.309615	0.515376	0.384288	0.468187	0.821091	0	0	0	0	0	0	0	0	0.0141218	0.0132527	0	0	0	0	0
LOC_Os01g06560	Chr. 1	3091123	3092865	-	transcription factor HBP-1b, putative, expressed	2.57868	1.0011	0.85243	1.69784	1.57769	2.29515	15.8956	15.2981	13.0002	2.42822	10.4475	6.50538	6.69174	57.892	89.1006	2.48232	3.24379	1.69443	1.73188	1.15148	2.56958	1.23539	2.66611	2.73204	1.40121	1.79039	1.44174	6.20908	3.50446	3.22222
LOC_Os01g06580	Chr. 1	3097346	3098527	-	fasciclin domain containing protein, expressed	95.3236	30.151	34.1637	143.742	146.52	130.189	22.1349	16.8877	17.238	1.30207	0.302081	1.04478	0.755428	5.59116	0.259407	16.3783	1.93174	3.29607	5.76985	4.55778	3.14101	8.43204	11.1392	4.02872	1.62662	0.0480025	0.151859	0.049226	0.115696	0
LOC_Os01g06600	Chr. 1	3108117	3113963	-	glutaryl-CoA dehydrogenase, mitochondrial precursor, putative, expressed	14.7439	19.1169	17.9623	16.9829	15.3527	14.9962	17.8562	15.1976	16.446	11.6978	15.0747	11.1369	9.89155	14.6435	22.8246	16.795	26.2494	21.8028	22.8389	24.4094	27.7063	13.5078	13.0247	15.3593	19.6911	28.9163	28.6363	21.6108	20.7454	23.8496
LOC_Os01g06640	Chr. 1	3128992	3130722	+	basic helix-loop-helix, putative, expressed	1.68186	1.71061	2.1765	2.60512	6.05662	4.68375	2.15669	1.004	1.49306	1.11139	2.43403	1.13498	0.902717	3.04016	1.26946	0.640906	6.50115	3.55756	3.84302	4.57683	9.36229	8.45892	4.47432	5.43799	8.61563	14.3568	15.2087	3.63027	6.45183	8.2684
LOC_Os01g06660	Chr. 1	3136104	3140217	-	thiamine pyrophosphate enzyme, C-terminal TPP binding domain containing protein, expressed	18.0565	16.9084	17.818	12.5819	17.7001	12.902	8.531	9.81924	7.2822	6.32668	8.09602	8.40417	8.66932	13.7424	2.52088	6.43274	5.8105	8.07568	12.9171	11.5644	14.8922	21.9096	16.0867	13.1061	11.4901	10.0416	11.6765	6.06777	11.2826	15.2087
LOC_Os01g06680	Chr. 1	3147379	3152501	-	retrotransposon protein, putative, unclassified, expressed	1.1878	1.63345	1.54716	2.16851	1.82945	2.01804	1.09234	1.13753	1.39777	1.71391	1.48723	1.48078	1.27847	1.80539	2.97998	0.134777	0.0943503	0.0436224	0.271648	0.32999	0.0818207	0.0427092	0.0620382	0.0960978	0.0541104	0.118165	0	0.201962	0.047467	0.0838469
LOC_Os01g06730	Chr. 1	3181950	3185346	+	verticillium wilt disease resistance protein, putative, expressed	0.496171	0.638186	0.484244	0.428667	0.354161	0.596671	0.154402	0.16079	0.247706	0.207653	0.189198	0.11567	0.213569	0.270204	0.285828	0.146963	0.288067	0.277472	0.559507	0.855142	0.659226	0.688214	0.613838	0.537904	0.810742	0.918646	0.722146	0.308311	0.241541	0.355553
LOC_Os01g06740	Chr. 1	3188757	3190330	-	ribosome inactivating protein, putative, expressed	25.9271	16.0241	19.1488	8.4457	17.1432	10.878	2.52862	2.77613	2.17658	11.2039	18.8284	7.88145	22.018	39.0712	75.0313	0	0	0	0.0355155	0.0335557	0	0	0	0	0	0	0	0	0	0
LOC_Os01g06750	Chr. 1	3196986	3200010	+	verticillium wilt disease resistance protein precursor, putative, expressed	0.515914	0.498495	0.393065	0.316321	0.0771579	0.395105	0.228542	0.13375	0.0809484	0	0.240444	0.0378001	0.263064	0.247241	0.172064	0	0	0	0	0	0	0	0	0	0	0	0.0402912	0	0	0
LOC_Os01g06870	Chr. 1	3251204	3252724	+	resistance protein SlVe1 precursor, putative, expressed	0.268642	0.590988	0.383761	0.123534	0.0376658	0.105206	0.243417	0.457047	0.197581	0.252967	0.0469506	0	0.110073	0.120694	0.100795	0	0	0	0	0	0.0387451	0	0.0391698	0	0	0	0	0	0	0
LOC_Os01g06890	Chr. 1	3259438	3262454	+	leucine-rich repeat family protein, putative, expressed	1.85202	2.21761	2.75867	1.31337	1.47667	1.21173	0.606549	0.455549	0.341352	0.47626	0.686353	0.220707	0.633896	0.748527	1.69674	0.0727004	0.0950016	0.356879	0.268639	0.438408	0.592146	0.32253	0.286304	0.241903	0.340524	0.941931	0.941008	0.330453	0.876236	0.738724
LOC_Os01g06900	Chr. 1	3272839	3276416	+	verticillium wilt disease resistance protein Ve2, putative, expressed	6.53925	5.67567	6.00463	5.89258	6.29761	6.3807	2.24441	1.41275	2.23472	1.18178	0.969705	0.762234	1.28106	1.4838	2.14788	0	0	0	0.0180735	0.0170762	0	0	0	0.0179022	0	0	0	0.0188119	0	0
LOC_Os01g06910	Chr. 1	3277305	3277805	-	expressed protein	3.58425	5.5659	3.72377	3.02169	1.67514	1.87155	1.08257	1.16152	1.75743	2.25007	2.50568	1.31305	2.28451	1.78924	2.68964	0	0	0	0	0	0	0	0	0	0	0	0	0	0	0
LOC_Os01g06920	Chr. 1	3282976	3286357	+	resistance protein SlVe1 precursor, putative, expressed	3.44329	3.3927	3.27922	2.34729	2.77809	2.79156	0.766311	0.601966	0.888589	0.910141	0.675689	0.597514	0.511539	0.904673	1.70747	0.180418	0.353644	0.445924	0.578518	1.32744	1.28945	1.6554	0.933648	0.867739	0.845068	1.30859	1.36224	0.430109	1.17263	1.71422
LOC_Os01g07050	Chr. 1	3317554	3318111	-	POEI42 - Pollen Ole e I allergen and extensin family protein precursor, expressed	0.457666	0.37904	0.0950963	0	0	0.09559	0.221169	0.355949	0	1.72385	0.639891	1.50895	2.00026	0.109663	1.46532	0	0	0	0	0	0	0	0	0	0	0	0	0	0	0
LOC_Os01g07100	Chr. 1	3336408	3342886	+	expressed protein	11.9021	11.6788	13.3869	20.7027	18.1098	19.8874	11.1909	8.95498	10.9004	14.4887	16.8581	15.7537	11.7043	13.7636	14.2385	12.589	11.2915	11.3962	13.8196	16.3213	15.1657	7.23063	7.42453	7.51751	10.2138	9.02534	10.9723	12.5567	11.8694	12.6655
LOC_Os01g07120	Chr. 1	3356383	3361204	+	AP2 domain containing protein, expressed	4.00799	3.41224	3.46544	4.52276	4.96885	4.57115	4.0219	4.39639	3.5684	5.57842	6.3043	6.24506	7.69258	7.23438	7.8884	5.05448	4.78532	4.3633	4.51655	3.89922	5.21772	6.03475	5.64401	7.18944	8.19566	11.3654	15.0585	8.3658	6.85998	7.43582
LOC_Os01g07140	Chr. 1	3361963	3367663	-	kelch repeat-containing protein, putative, expressed	5.62618	4.80002	4.77897	29.9337	22.5911	31.9232	6.73079	5.59441	9.63996	2.96821	1.768	2.03425	1.7421	3.3154	3.5389	5.87146	5.07169	4.01334	17.0091	23.1203	15.3513	1.50109	1.92392	3.17885	1.60348	0.753262	1.24517	1.08562	0.785088	0.693399
LOC_Os01g07200	Chr. 1	3397337	3400518	+	staphylococcal nuclease homologue, putative, expressed	23.0334	18.9775	17.3457	30.3025	25.9122	28.6089	13.7491	12.3889	11.8685	11.1655	12.5769	9.84857	8.78619	8.77672	17.898	13.7288	13.0562	13.3725	14.0592	12.6845	13.8385	10.63	7.5515	9.64108	14.0743	16.3896	21.9931	6.13292	17.4248	16.3969
LOC_Os01g07212	Chr. 1	3401288	3407358	+	staphylococcal nuclease homologue, putative, expressed	2.85287	3.36629	3.79254	3.66761	3.99135	3.39577	1.40831	1.55078	1.76883	1.38653	1.67271	1.78682	1.94404	3.19742	4.88012	4.4976	4.66916	4.71757	8.22572	6.5664	5.84005	2.84519	1.50285	2.49421	3.05854	2.76027	3.70134	6.36017	5.14704	5.29552
LOC_Os01g07240	Chr. 1	3414659	3415986	-	expressed protein	4.53833	5.77337	3.71606	2.90048	2.07071	2.69106	4.99505	5.45904	4.07333	3.18704	1.82832	3.59286	6.2615	14.0078	24.4356	8.68813	9.57931	5.82009	4.37782	4.49419	3.10632	2.27004	3.05065	7.3384	14.8692	23.2852	15.7691	29.0487	43.9709	32.6055
LOC_Os01g07250	Chr. 1	3422011	3425559	+	saposin-like type B, region 1 family protein, putative, expressed	24.3061	28.9113	27.5956	15.4759	13.3154	15.7135	6.18497	6.69374	7.26419	5.55196	7.05405	7.20826	3.40486	5.5112	4.18683	11.6678	10.7087	12.8159	8.965	9.51375	7.70457	6.11294	4.08491	4.24697	4.92163	8.63777	8.90011	5.17276	4.21144	8.31644
LOC_Os01g07280	Chr. 1	3431606	3435618	-	disease resistance protein, putative, expressed	2.00703	1.52252	1.74363	2.21183	2.193	2.05985	0.668903	0.841037	0.692257	0.825484	1.3547	1.23599	0.983054	1.65832	3.0468	3.08169	2.74402	2.10737	2.10198	2.77323	2.85474	2.87606	1.3522	2.0633	2.20037	2.9023	4.2361	5.38094	4.94137	7.38518
LOC_Os01g07310	Chr. 1	3446936	3450222	-	transporter-related, putative, expressed	28.7942	26.1896	29.9389	30.4751	27.2991	28.9726	14.7847	10.5753	15.5975	10.2144	8.43523	7.93649	8.48969	21.9032	21.0357	22.3619	30.6729	24.348	21.285	18.9998	19.9338	12.0293	8.66337	7.95269	14.5778	21.1216	20.9882	34.0259	25.7392	36.964
LOC_Os01g07330	Chr. 1	3456200	3464954	-	expressed protein	0.808075	0.690496	0.719599	1.76947	2.2444	2.23698	0.278933	0.324215	0.664135	0.660273	0.376607	0.493385	0.644684	0.568586	0.680177	0.654723	0.559757	0.473416	1.1652	1.35291	1.12476	0.540757	0.418927	0.333731	0.743834	0.854931	0.540926	1.24202	0.961595	1.00095
LOC_Os01g07360	Chr. 1	3473760	3477924	-	KIP1, putative, expressed	2.4417	2.48634	2.80706	5.3195	4.57958	6.77191	3.1917	1.84844	4.38063	2.23641	1.59501	1.89163	1.66197	5.75474	6.16762	4.5211	3.91971	2.73316	8.36768	9.2305	9.76801	2.38666	2.68472	3.16781	2.97286	3.0904	4.00915	9.23392	5.05498	6.22365
LOC_Os01g07390	Chr. 1	3501094	3504833	+	zinc finger, C3HC4 type family protein, expressed	26.4379	25.1334	26.425	10.3597	12.058	11.5756	8.82406	8.82586	8.29232	8.29841	6.50833	7.09436	7.69949	9.92138	10.8845	15.3619	19.6545	20.2816	16.579	13.3238	13.8278	14.6837	10.6495	9.5074	18.0278	31.055	25.3068	12.5394	13.7028	16.0251
LOC_Os01g07420	Chr. 1	3516658	3519175	-	hydrolase, alpha/beta fold family protein, putative, expressed	44.0816	37.8383	32.1037	68.7441	64.8705	65.805	24.9019	22.6536	24.651	7.34569	3.33788	8.94286	3.41677	8.94315	1.21113	12.2334	11.4527	6.9912	6.25624	7.51047	6.32377	8.54594	8.9817	4.00979	1.60784	0.52294	0.669619	0.536268	0.360112	0.278298
LOC_Os01g07430	Chr. 1	3520778	3521976	-	myb-like DNA-binding domain containing protein, putative, expressed	0.0697753	0.0722351	0.0724915	0.320858	0.313058	0.801546	2.02316	3.05255	2.29907	0.262816	0	0.306738	0	1.25394	0	0.303117	0.371343	1.28767	0.840048	0	0.0805073	0.168095	0.244169	0.0756442	0	0	0	0	0	0
LOC_Os01g07500	Chr. 1	3577466	3581859	-	alliin lyase precursor, putative, expressed	15.3451	13.6646	13.2983	42.889	44.8634	48.6489	27.1604	28.3811	39.1984	4.6991	3.13975	2.93417	2.9444	8.25062	4.269	6.7746	11.4997	8.90232	30.0398	32.0461	22.8874	6.64216	7.4217	4.30097	3.98551	2.41147	2.13374	1.6202	0.823944	1.12108
LOC_Os01g07530	Chr. 1	3598418	3602211	-	uncharacterized glycosyltransferase, putative, expressed	4.57367	7.03934	4.11935	1.98322	1.54099	1.56186	3.92886	4.51408	4.35893	8.03499	3.52561	4.49141	10.2418	22.1058	24.4293	30.9365	13.1608	17.8865	5.38648	3.21899	15.4702	9.34256	18.0943	25.791	42.3744	152.965	58.2434	170.316	116.886	137.19
LOC_Os01g07560	Chr. 1	3621211	3625356	+	receptor-like protein kinase 2 precursor, putative, expressed	4.05965	3.9401	2.46471	10.1625	6.91575	8.26719	2.93511	3.72473	5.53866	0.54156	0.177377	0.250968	0.887149	1.42873	4.02377	6.53079	8.21006	5.13505	6.15109	5.18196	5.09392	0.825192	1.50941	0.756442	0.80024	0.775122	0.490429	0.664808	0.41893	0.360004
LOC_Os01g07570	Chr. 1	3633275	3639164	-	carboxyl-terminal proteinase, putative, expressed	12.255	13.4412	11.4075	11.0554	9.92282	9.75486	7.49717	8.17041	9.03247	3.07078	2.10998	3.54585	4.74774	8.13609	14.4224	13.7051	17.2538	15.3014	9.28367	10.2243	6.87483	3.76094	3.76342	3.15925	2.19715	2.34124	2.62129	4.83147	1.6023	2.58422
LOC_Os01g07630	Chr. 1	3667439	3673065	-	BRASSINOSTEROID INSENSITIVE 1-associated receptor kinase 1 precursor, putative, expressed	12.3524	12.1779	12.4955	22.6647	19.9853	20.3894	16.5188	15.9591	20.4651	10.9939	11.0498	13.2853	9.94496	14.799	5.81364	11.4074	7.50379	7.3736	18.9896	17.8156	17.5341	10.474	9.92956	7.11416	6.86239	2.79858	3.09396	4.00399	1.83134	2.83457
LOC_Os01g07650	Chr. 1	3682143	3682364	+	expressed protein	0	0.714542	0.478052	0.634779	1.03225	1.4416	0.416934	0.671011	0.812219	0.866582	1.2867	3.03422	1.25692	0.27564	2.07175	6.24667	5.87726	3.1136	7.30243	9.51652	5.84005	4.7112	6.97753	3.74132	5.14958	3.06697	0.808546	0.262095	5.33869	0
LOC_Os01g07700	Chr. 1	3696142	3699805	-	expressed protein	8.69431	8.46611	7.98937	27.2869	22.5297	27.239	11.1106	9.79149	12.3247	8.46621	8.58547	7.63158	8.27703	8.83504	13.4361	23.8398	18.7833	17.6864	15.8282	14.6878	14.5342	7.25829	8.16678	8.46127	8.69959	12.1447	13.9497	30.5308	27.709	36.7094
LOC_Os01g07730	Chr. 1	3711212	3713653	+	phosphate/phosphoenolpyruvate translocator-related protein, putative, expressed	3.52458	4.57705	3.98299	5.34567	5.99947	7.20015	4.44494	4.14792	4.47507	5.16277	6.61381	2.85422	5.37128	10.6679	15.2196	12.1887	8.85236	16.4703	8.73036	6.96975	7.38426	11.8427	12.3699	13.3066	15.7905	11.6775	15.8636	6.48067	11.4788	14.9515
LOC_Os01g07740	Chr. 1	3713687	3718637	-	DEAD-box ATP-dependent RNA helicase 14, putative, expressed	15.487	16.7568	16.5257	28.7115	27.8606	29.3348	20.347	20.681	24.848	16.4817	14.8347	16.5402	13.3502	18.01	10.9482	13.2696	16.2796	13.6773	26.1141	31.5418	28.7598	12.0224	13.0491	12.1848	10.4924	10.1555	11.0573	9.67761	9.01699	11.2638
LOC_Os01g07750	Chr. 1	3720115	3723166	-	expressed protein	11.2869	8.59175	9.60764	11.9942	14.3623	14.7092	13.4356	10.9268	12.3334	16.4337	25.7268	26.2684	14.0425	15.2838	8.01897	13.0822	14.9919	13.0694	13.2357	16.6247	16.0871	15.195	9.95721	12.0306	12.7377	11.4848	15.6664	11.0752	11.0469	10.9342
LOC_Os01g07760	Chr. 1	3724314	3729284	-	phospholipase D, putative, expressed	73.7961	72.6353	73.4906	62.6876	56.7325	55.5646	39.745	34.658	39.6131	16.3477	13.7084	11.9823	21.0402	35.5061	53.2351	121.206	104.277	94.9889	65.4448	68.8496	61.5559	59.5228	53.432	66.6669	80.1871	134.288	133.938	131.054	115.005	143.565
LOC_Os01g07780	Chr. 1	3735829	3736828	+	embryo-specific 3, putative, expressed	43.1588	52.5588	39.5325	14.186	10.7705	12.1613	7.34305	7.49788	7.33271	1.6673	1.99953	1.68399	0.502265	2.50888	1.07317	47.2053	53.4405	68.9962	15.9878	11.0915	16.7365	8.6747	8.28125	6.09087	3.48159	7.7165	4.96609	7.27314	8.56982	11.8366
LOC_Os01g07870	Chr. 1	3804528	3811069	+	ABC transporter family protein, putative, expressed	8.43945	8.65966	8.28303	15.8926	17.5607	13.6882	4.13368	3.34905	3.50452	1.17213	1.12254	0.984971	1.39748	2.61725	4.01651	9.70301	12.9676	11.7154	9.29816	7.39491	10.4484	4.93666	3.99651	3.55244	4.19815	3.86833	5.11818	5.05171	8.21531	9.60335
LOC_Os01g07880	Chr. 1	3811149	3812069	-	transcription factor HY5, putative, expressed	39.8837	30.9673	26.6376	44.2912	44.2036	39.1721	28.0669	33.6308	34.7215	29.5512	48.0821	37.7202	26.6807	41.0385	41.7376	27.993	10.1076	15.4383	14.328	10.9421	14.9481	23.2038	17.9602	16.3247	18.1494	14.7687	20.8182	26.9676	23.8515	18.1252
LOC_Os01g07890	Chr. 1	3818046	3818774	-	expressed protein	2.8025	3.04636	3.78507	3.73727	3.92934	2.7072	3.25884	3.61002	3.87503	4.13439	4.60406	4.08101	3.598	5.54003	7.57083	1.59791	2.98297	3.87889	0.843505	0.796959	1.0509	0.928326	0.245174	0.227866	1.85331	2.10144	1.55942	4.38982	3.18902	6.79292
LOC_Os01g07900	Chr. 1	3819067	3819782	-	expressed protein	3.13872	3.76631	4.07613	6.49496	4.08069	4.39527	2.80091	2.91271	2.77017	2.50776	2.99212	3.05753	4.36481	2.99123	5.42435	0	0	0	0	0	0	0	0	0	0	0	0	0	0	0
LOC_Os01g07910	Chr. 1	3820168	3824523	-	NADH-cytochrome b5 reductase, putative, expressed	27.7483	24.931	30.7703	39.2383	39.2682	39.5634	7.59929	7.47793	10.2782	6.09229	6.18132	4.46378	5.38043	12.1867	16.1113	12.1402	13.3138	12.9125	18.2142	17.9153	15.6763	7.18703	7.58867	7.13089	8.59362	16.0115	15.3265	21.0466	12.8637	17.9345
LOC_Os01g07920	Chr. 1	3827039	3830347	-	prolyl 4-hydroxylase, putative, expressed	4.22112	2.14126	3.37678	8.30773	8.61713	8.15517	6.98658	6.48386	8.14635	3.60383	10.5642	7.1906	3.27464	6.97893	3.58989	1.28361	1.16817	1.19444	2.77197	2.35711	4.23721	2.33888	2.46187	1.69318	1.28836	2.11013	0.988965	0.961737	1.2432	1.69693
LOC_Os01g07930	Chr. 1	3830492	3831846	-	zinc finger C-x8-C-x5-C-x3-H type family protein, expressed	0.589981	0.479898	0.21891	24.262	41.4547	41.1927	61.3499	74.4823	101.959	15.6614	26.3375	19.3594	5.89383	19.0342	0.632464	0	0.134566	0	13.6525	14.9037	17.7961	7.36039	8.11078	9.73114	1.84361	0.187257	0.197467	0.240038	0.263275	0.298964
LOC_Os01g07940	Chr. 1	3835129	3838211	-	AGC_PVPK_like_kin82y.3 - ACG kinases include homologs to PKA, PKG and PKC, expressed	5.70407	4.76155	5.80091	8.51547	8.71849	8.22217	4.78023	4.82294	5.45972	2.14345	1.03902	1.9204	2.26038	3.94632	6.55117	11.6481	12.8269	12.5775	10.2438	11.5063	11.7492	8.10464	7.00496	5.57417	5.0268	5.95725	5.52914	8.46579	7.02674	6.5544
LOC_Os01g07950	Chr. 1	3842753	3845541	+	OsGrx_S15.2 - glutaredoxin subgroup II, expressed	26.1351	25.0981	25.6009	17.6723	20.8275	19.2874	10.9459	8.75977	10.6032	11.6254	19.8366	17.3433	22.4643	35.7252	64.3023	4.43331	3.97402	4.89965	4.68569	4.47861	3.96322	2.69836	2.84531	2.48254	5.82442	10.286	6.53141	19.7353	12.5734	16.5398
LOC_Os01g07960	Chr. 1	3846181	3850245	-	acyl-protein thioesterase, putative, expressed	43.3438	40.3661	45.8822	47.0443	42.8739	42.1901	18.3263	15.4814	17.022	9.77174	10.6312	10.4669	10.3502	18.741	28.6382	15.4872	17.0315	18.2372	14.7389	13.7138	11.0478	7.67877	6.15184	6.24491	7.65785	13.424	12.7762	18.8117	14.0751	19.2221
LOC_Os01g07970	Chr. 1	3855046	3856060	-	expressed protein	93.9487	78.2462	114.545	26.0553	32.8499	23.4903	72.8924	40.6534	36.2402	24.6399	29.198	23.9464	18.3092	26.7678	28.5473	195.868	194.213	100.85	73.5805	102.459	84.536	58.1283	125.787	139.111	112.529	120.018	232.433	31.2996	20.075	28.4402
LOC_Os01g07980	Chr. 1	3858824	3861839	-	ankyrin, putative, expressed	7.60699	7.75016	7.52677	7.38474	5.75606	6.24183	2.95402	2.46513	2.13135	0.454802	0.337645	1.12797	1.78108	1.95294	5.19488	11.8678	14.3944	12.0328	20.2857	17.2934	13.4442	6.9813	7.67604	7.98502	6.44943	11.1332	10.5379	12.0359	6.78913	10.2793
LOC_Os01g07990	Chr. 1	3864260	3868543	+	retrotransposon protein, putative, unclassified, expressed	0.0953791	0.172798	0.123865	0.186403	0.334324	0.211664	0.0576156	0.0579538	0.126269	0.0898138	0	0	0.0390807	0.0571355	0.0477153	0.0129483	0.0634508	0	0.0260977	0.0123288	0.0412685	0	0	0	0	0.0132444	0	0	0	0
LOC_Os01g08010	Chr. 1	3875761	3878459	+	expressed protein	7.65797	7.37159	6.97901	6.61049	6.80645	6.26695	9.03546	8.59871	9.59137	6.10064	5.13439	5.58624	5.13789	6.67989	7.43807	1.60502	2.97921	2.01104	4.53387	4.09844	4.23707	2.50838	2.97756	2.79164	2.14144	2.01484	1.46892	2.0662	2.01841	2.4887
LOC_Os01g08020	Chr. 1	3878069	3900085	-	boron transporter protein, putative, expressed	8.36545	10.3141	8.66926	35.9744	26.4523	27.811	10.6018	12.6896	14.5437	3.32511	2.40978	3.5112	0.941603	5.23784	0.778113	2.1686	1.49894	0.879216	1.88638	1.93444	1.5521	0.936765	0.66197	0.3418	0.299381	0.163446	0.320091	0.95778	1.31312	2.60947
LOC_Os01g08110	Chr. 1	3924363	3926556	+	flavonol-3-O-glycoside-7-O-glucosyltransferase 1, putative, expressed	5.3551	4.49787	5.95721	4.04224	3.82498	3.00726	2.68553	2.23471	2.76444	0.792867	0.741666	0.860596	1.7112	2.72368	3.56357	1.42654	2.98441	2.29971	2.65407	2.89943	3.38083	3.34693	2.18038	2.62892	2.74983	3.47954	3.8172	3.4819	3.02091	3.79309
LOC_Os01g08120	Chr. 1	3927450	3929447	-	pentatricopeptide, putative, expressed	2.68415	3.14928	3.05422	0.72882	1.17561	0.80089	0.355166	0.571602	0.511397	0.320956	0.178708	0.224757	0.36311	0.36752	0.844046	1.08276	0.952334	1.19512	2.07042	2.88139	2.18264	1.10852	0.864736	0.720551	1.06633	0.511162	1.1679	1.86379	1.00386	1.14857
LOC_Os01g08140	Chr. 1	3937749	3938912	+	phototropic-responsive NPH3 family protein, putative, expressed	2.49358	5.16298	3.75198	2.60965	4.34013	3.23268	2.75289	2.92579	4.14861	1.07958	0.360666	0.945001	1.22137	2.98749	2.75303	0.84046	0.457615	0.634728	1.97631	2.31184	2.08343	1.65718	1.50448	1.49149	1.04978	1.62384	1.10801	1.0775	0.690669	0.711675
LOC_Os01g08150	Chr. 1	3939131	3942405	-	expressed protein	1.89101	2.25886	1.09566	13.9466	14.0114	12.9693	0.757873	1.00759	1.26242	0.342437	0	0.159866	0.0794692	1.04565	0.218312	3.0016	2.07085	2.43836	8.03992	11.6388	8.64355	0.416138	0.742331	1.51784	0.332984	0.0605969	0.213002	0	0	0
LOC_Os01g08170	Chr. 1	3958210	3962125	+	expressed protein	0.609391	0.278759	0.588943	0.234607	0.127169	0.222	0.0684864	0.234221	0.133417	0.0355866	0.0198146	0.0155752	0	0.220726	0.31195	0.123131	0.0603381	0.139485	0.0930655	0.17586	0.114462	0.119495	0.0826545	0.0460917	0.0720921	0.04723	0.0664067	0.322892	0.126482	0.0670263
LOC_Os01g08190	Chr. 1	3975902	3984922	+	transcriptional corepressor LEUNIG, putative, expressed	1.07296	1.27488	1.15273	1.60354	1.40865	1.64258	0.618683	0.782339	0.846538	0.29086	0.221617	0.268002	0.386347	0.452842	0.866155	3.7607	3.97125	2.61013	2.21524	1.82822	1.87106	0.85183	0.995563	0.885627	0.496195	0.419887	0.971259	0.23613	0.152346	0.345996
LOC_Os01g08260	Chr. 1	4033751	4037473	-	pleiotropic drug resistance protein 4, putative, expressed	10.2287	10.1207	11.0971	83.2913	67.2145	78.8154	44.3454	41.1847	52.0619	12.814	8.35301	12.2861	3.41223	20.6323	3.1246	19.2192	15.8493	11.7769	50.0561	63.7451	50.2366	10.958	15.6004	13.6896	5.57168	3.06697	3.02211	6.57386	3.87778	3.69248
LOC_Os01g08290	Chr. 1	4063704	4066374	+	transmembrane protein, putative, expressed	5.17334	3.25058	4.78444	7.70059	8.72092	8.71291	5.36498	5.20387	5.73594	5.70686	6.06248	6.70442	4.70506	5.44567	2.66287	3.66988	3.88319	4.56201	5.66214	5.56616	5.62401	3.56601	3.03468	3.27431	3.52917	3.88668	3.74828	3.54289	2.93575	2.89932
LOC_Os01g08310	Chr. 1	4068617	4070372	-	serine/threonine protein phosphatase 2A 59 kDa regulatory subunit Bgamma isoform, putative, expressed	10.0458	10.4584	9.90914	14.0142	11.0148	12.3771	9.23889	8.39469	10.2277	4.32238	3.23523	3.10128	4.8099	8.92526	3.21865	10.9715	10.8729	12.5676	9.26542	9.22103	7.87922	3.33106	3.29157	4.09933	2.52643	2.25702	1.91728	2.63601	2.36735	2.53574
LOC_Os01g08320	Chr. 1	4073676	4076438	-	OsIAA1 - Auxin-responsive Aux/IAA gene family member, expressed	15.3452	16.1977	19.9282	27.4993	26.6199	22.3098	35.5334	35.1021	34.0354	20.872	15.5655	20.8742	27.2872	30.1454	45.7219	13.6838	20.9772	26.4679	12.3905	9.17874	15.1451	11.7337	13.0737	13.6186	14.8469	28.3277	19.1658	35.3481	18.999	28.1497
LOC_Os01g08330	Chr. 1	4081316	4082680	+	aspartic proteinase nepenthesin-1 precursor, putative, expressed	2.43217	0.774741	0.932989	1.82388	2.09852	1.05506	2.05688	2.00074	1.45307	0.093959	0.313898	0.164493	0	1.92766	0.0374382	1.46296	2.86759	1.84141	4.17724	5.41709	2.76308	0.225358	1.09116	0.933	0.0380689	0.249402	0.482166	0	0	0.0442423
LOC_Os01g08410	Chr. 1	4123420	4126379	+	early fruit mRNA, putative, expressed	52.7968	51.555	46.4038	51.832	62.283	54.9819	66.224	66.1007	61.8853	88.0489	84.4826	125.998	104.675	126.118	129.792	42.1266	36.9591	29.7942	61.7806	54.4125	48.7613	34.3898	28.1097	39.8315	40.7016	50.5408	47.0733	58.1175	46.4582	58.8116
LOC_Os01g08440	Chr. 1	4152864	4154680	-	UDP-glucoronosyl and UDP-glucosyl transferase domain containing protein, expressed	60.2393	82.2679	51.8372	225.742	162.347	171.995	164.318	168.996	160.961	35.1164	21.6554	26.3211	16.5855	43.4777	53.7469	52.2344	53.497	98.0786	17.7826	15.6386	20.0438	43.7126	18.8536	8.71561	9.89518	22.5457	17.7818	58.3773	131.108	207.263
LOC_Os01g08450	Chr. 1	4160946	4165165	-	ras-related protein, putative, expressed	45.8266	43.9589	53.1337	80.3317	71.5555	70.6973	25.0402	22.4395	31.2795	32.1058	35.3766	32.9847	37.1313	47.4864	30.6349	33.6915	32.8766	30.7981	44.4117	42.5874	39.9087	17.9137	17.4258	16.9981	20.6076	28.6311	30.5074	23.9947	21.3807	27.2116
LOC_Os01g08460	Chr. 1	4167511	4171559	-	TMS membrane protein/tumour differentially expressed protein, putative, expressed	24.0752	31.0579	24.8566	8.38076	8.83321	7.79333	14.0221	11.6663	10.7234	44.7288	32.7173	43.5629	43.0642	15.635	28.8909	17.1869	19.7581	20.5308	8.66019	11.9439	10.168	23.5792	24.627	21.425	24.99	15.2054	12.9154	11.15	26.9087	18.9774
LOC_Os01g08464	Chr. 1	4175051	4177259	-	expressed protein	0.672046	0.463825	0.349104	0.463555	0.439724	0.116972	0.304472	0.272231	0.395422	1.47661	1.48775	2.09268	1.04027	0.335483	0.168102	0	0.238441	0.137803	0.367772	0.289565	0.258471	0.539673	1.17587	0.364286	0.740715	0.373283	0.0656057	0.191398	0.899687	0
LOC_Os01g08470	Chr. 1	4179159	4181434	-	retrotransposon protein, putative, unclassified, expressed	33.5492	43.5136	41.4531	82.7198	66.4772	69.6269	207.391	262.368	233.207	294.545	59.2066	191.188	244.365	265.175	264.16	100.412	84.2461	68.3599	61.1083	56.6688	85.9373	218.032	324.456	229.369	275.026	158.026	125.291	216.072	92.37	71.7737
LOC_Os01g08510	Chr. 1	4208553	4213302	-	MAR-binding filament-like protein 1, putative, expressed	6.54187	7.27849	7.73399	8.88643	7.82278	8.6772	4.58766	4.18512	5.59675	2.36022	1.34045	1.19828	1.04754	2.99542	2.40751	16.2716	11.2651	12.8128	15.3487	21.2666	13.3826	4.98159	5.28456	5.56365	3.88248	5.57574	8.54434	3.81191	3.82524	8.31289
LOC_Os01g08520	Chr. 1	4215032	4217547	-	DUF581 domain containing protein, expressed	10.2275	10.4918	9.33767	26.4227	22.6308	27.1551	13.7603	14.3722	18.4543	8.75521	3.63993	5.62012	4.40227	10.2853	9.82991	11.7471	18.2425	16.0908	22.2181	16.2168	18.3445	6.64505	6.36263	4.3679	4.13063	2.71989	2.75926	4.76638	3.40222	4.39738
LOC_Os01g08540	Chr. 1	4234514	4244531	-	DNA mismatch repair protein MSH6-2, putative, expressed	2.37824	2.9571	2.86301	3.30979	2.94988	3.41666	1.26179	0.954195	1.82134	1.02692	0.91486	0.567001	0.563709	1.26636	0.982026	4.08614	3.95111	2.53891	5.70169	6.36298	5.02347	0.757855	1.20358	1.67793	1.165	0.936563	1.13503	0.716742	0.707515	0.729033
LOC_Os01g08560	Chr. 1	4253838	4259626	+	DnaK family protein, putative, expressed	30.3441	38.1643	38.9156	114.192	102.665	124.029	45.6216	43.3312	61.3485	23.0922	16.7778	15.6003	23.5448	39.867	35.6824	96.5512	33.8841	39.3034	87.4818	84.5431	65.1979	35.8368	42.8703	46.4093	30.2689	28.1203	67.227	65.5039	64.201	83.6908
LOC_Os01g08570	Chr. 1	4264247	4270356	+	2-oxoglutarate and iron-dependent oxygenase domain-containing protein2, putative, expressed	0.377574	0.675165	0.32095	1.23116	4.23513	3.11863	22.1239	26.4626	20.7618	25.7284	16.4132	26.0295	23.5155	25.25	6.11314	0.298228	0.0730708	0	10.7445	10.5775	14.5348	12.5691	9.92956	13.8057	7.47331	1.7159	2.77449	2.85451	1.04157	0.771118
LOC_Os01g08600	Chr. 1	4281714	4283625	-	expressed protein	4.63185	3.88795	4.09683	5.23848	7.44205	6.66741	3.97007	3.83365	4.49308	5.26533	9.18903	9.21793	7.11269	7.34905	3.50708	4.0787	3.53104	3.1573	5.13799	4.46612	4.62207	2.41265	1.31421	1.56072	2.10148	1.94692	0.879888	2.56699	0.782081	1.48016
LOC_Os01g08630	Chr. 1	4297867	4302381	-	expressed protein	3.81007	2.55852	2.63892	0.315683	0.500515	0.394309	0.393958	0.467183	0.444319	0.56025	0.479918	0.716753	0.300039	0.0411237	0.068687	0.186392	0	0	0.0751362	0	0	0.206729	0.800771	0.409333	0.488908	0.190655	0.12063	0	0.61269	0
LOC_Os01g08650	Chr. 1	4306882	4309963	+	expressed protein	10.7681	14.1003	13.3642	7.68173	6.33288	6.95994	10.302	9.95926	9.07556	3.8732	2.88903	5.08556	3.91128	6.03204	3.34864	1.20107	1.95155	1.00254	1.97486	1.74551	2.45128	2.87456	2.71578	2.14545	2.57599	3.136	2.69331	4.44262	2.64934	4.09487
LOC_Os01g08660	Chr. 1	4313645	4315834	-	aquaporin protein, putative, expressed	70.8092	82.2517	71.913	70.5791	71.5157	72.9598	75.9382	67.8783	78.8235	44.0469	34.684	43.2811	23.4409	47.1303	24.5192	59.8595	73.3099	78.336	62.489	67.7992	89.3892	51.2171	54.9135	54.3461	28.519	28.3217	24.1747	22.0888	19.1469	21.2994
LOC_Os01g08690	Chr. 1	4326578	4328863	+	holocarboxylase synthetase, putative, expressed	3.59633	3.6835	2.98111	8.33914	10.8572	9.98862	12.1564	14.134	15.5325	15.8997	24.3924	25.4806	13.0844	18.9306	11.1776	5.98332	4.47948	3.76558	13.9858	12.9371	12.2277	13.641	12.9419	14.6828	8.09626	7.6927	7.30538	10.591	8.12662	13.39
LOC_Os01g08700	Chr. 1	4329152	4338486	-	GIGANTEA, putative, expressed	179.268	197.465	210.652	24.6592	31.1681	38.3711	29.7531	26.0771	36.8592	14.8482	10.559	11.7729	7.4792	11.4479	11.9827	211.434	245.2	229.91	203.334	252.275	215.011	131.445	114.257	106.284	133.419	125.521	150.497	12.2277	30.7177	36.6169
LOC_Os01g08770	Chr. 1	4397652	4402081	+	WD domain, G-beta repeat domain containing protein, expressed	10.5883	12.6275	10.6127	11.5182	13.9954	12.9817	7.70624	6.2352	8.37067	9.48729	5.15209	5.79273	7.56838	12.3502	18.1078	8.89046	9.16007	8.4071	25.4236	26.143	18.5674	5.73088	3.64537	8.64706	8.23356	10.3892	11.502	16.9507	11.7395	15.3596
LOC_Os01g08780	Chr. 1	4402620	4407292	-	endonuclease/exonuclease/phosphatase family domain containing protein, expressed	2.61926	2.96016	2.26768	1.04386	1.2731	1.48165	1.06799	1.93102	1.66956	0.739927	0.57984	0.887574	0.882422	1.41213	4.08388	8.58132	16.8205	14.7965	9.43634	5.91366	7.75678	6.3626	6.08504	8.94463	4.70785	5.86787	5.75312	1.84004	3.23375	3.76797
LOC_Os01g08790	Chr. 1	4415416	4416132	+	histone-like transcription factor and archaeal histone, putative, expressed	3.27681	1.69616	2.96032	2.62056	2.71667	2.9013	0.817586	0.207761	1.25741	0.536628	0	0.234866	0.155669	0.768102	1.21165	2.47567	3.0329	2.10337	11.383	7.66099	7.06848	0.772251	1.24639	4.24747	1.01464	0.474803	0.834483	1.62302	0.762915	1.34763
LOC_Os01g08810	Chr. 1	4421318	4423107	+	cytochrome P450, putative, expressed	2.36831	2.3041	0.918981	11.809	11.874	9.6249	1.63746	2.35791	1.8132	0.752328	0.359054	0.376311	0.218241	0.376041	0.485337	2.78901	7.04615	7.82843	9.36894	6.96354	8.92201	3.12769	2.26327	1.85603	3.62877	3.01128	2.20611	0.74763	2.80126	1.11335
LOC_Os01g08860	Chr. 1	4449032	4449876	-	hsp20/alpha crystallin family protein, putative, expressed	149.539	142.546	90.5538	73.101	93.0195	100.934	43.596	38.3723	52.849	24.4366	21.3813	34.477	28.6631	139.692	77.2292	96.3675	9.00716	2.15657	12.0403	6.75053	2.51069	5.67902	3.7368	5.56992	8.48643	13.7651	26.3404	41.4526	22.4414	35.7341
LOC_Os01g08870	Chr. 1	4453717	4454004	+	expressed protein	26.4245	40.0243	25.0579	37.8399	36.005	37.9672	26.0323	24.9998	29.6347	12.0238	7.93465	13.2536	14.3394	21.8847	41.6987	0	0	0	0	0	0	0	0	0	0	0	0	0	0	0
LOC_Os01g08880	Chr. 1	4454755	4457084	-	expressed protein	30.5384	31.3779	23.7954	45.0778	46.3284	44.4892	24.8116	23.2316	25.9643	20.0337	12.916	16.5295	20.8547	31.7394	41.1728	0	0.0812626	0	0	0.0789487	0	0	0	0.0827676	0	0	0	0.26092	0	0
LOC_Os01g08890	Chr. 1	4459084	4484478	-	expressed protein	8.86587	9.17842	9.34504	10.917	10.7715	12.0692	5.43354	3.79893	4.68513	2.93906	2.88637	3.26143	2.96054	4.57119	4.72118	0	0	0	0	0.0190605	0	0	0	0	0	0	0	0.0209979	0	0
LOC_Os01g09010	Chr. 1	4527986	4532893	+	transferase family protein, putative, expressed	122.303	109.281	95.1351	109.145	126.172	102.606	101.652	111.054	98.291	97.0294	72.365	80.1088	99.3684	148.096	160.485	85.8562	90.153	71.9971	77.4501	60.8534	73.9081	81.7893	102.837	91.4976	88.114	98.089	107.43	65.8582	77.2959	82.0256
LOC_Os01g09020	Chr. 1	4534021	4540216	+	WD domain, G-beta repeat domain containing protein, expressed	8.77679	9.88675	8.43557	8.85423	7.91474	8.88314	13.6165	13.1749	13.081	10.9225	16.7583	15.4887	10.9629	14.0821	15.3387	13.1013	15.4328	12.5343	13.5416	15.2133	14.7886	13.7855	10.2377	11.4851	16.0101	19.3282	15.9432	19.1601	20.2903	22.9265
LOC_Os01g09030	Chr. 1	4542296	4546560	+	2-aminoethanethiol dioxygenase, putative, expressed	3.90686	3.97486	3.8665	4.94052	5.96886	5.71555	12.4918	12.3278	6.75751	3.84805	3.43756	7.42149	4.2136	7.90877	4.66718	3.03597	3.97921	3.04556	5.99009	6.58249	6.76166	6.04476	6.26613	4.52758	2.00455	0.93536	2.07135	1.72656	1.05206	1.43361
LOC_Os01g09080	Chr. 1	4566304	4568617	+	WRKY107, expressed	0.162834	0.0842871	0.281954	0.0499188	0.0913226	0.31176	0.409845	0.369377	0.255491	0.136296	0.0379447	0.268437	0.177919	0.877889	0.244383	1.26739	2.54202	2.33723	0.386141	0.392898	0.532324	1.6345	1.39288	3.5306	5.68787	8.5018	6.96243	1.45308	5.01377	2.82379
LOC_Os01g09100	Chr. 1	4572448	4573409	-	WRKY10, expressed	3.18558	1.53901	2.20639	0.634779	2.32256	0.887139	1.69981	2.01303	1.24957	0.333301	0.81656	0.116701	0.116023	0.763311	0.637461	11.071	12.5457	8.81823	2.90548	1.7569	1.83778	2.81393	3.34426	4.6047	2.21468	4.06963	4.60249	1.8145	2.70093	3.01326
LOC_Os01g09120	Chr. 1	4581148	4584690	-	Twin LOV 1, putative, expressed	22.8057	21.0492	17.5684	11.3467	15.6127	13.7553	31.5828	38.2756	30.8982	19.6786	19.9439	34.7671	21.619	22.9815	12.7758	32.9824	49.6506	42.1751	31.5704	25.5756	25.0193	81.0949	78.732	55.7145	35.2278	22.9703	20.4158	12.2202	31.1594	18.9401
LOC_Os01g09190	Chr. 1	4614882	4615827	+	expressed protein	1.07982	0.0558944	0.0560928	0.844135	1.99848	0.56384	0.619672	0.367425	0.0635351	0.27115	0.301953	0.296686	0.0589928	0.194055	0	0	0	0	0	0.0558316	0	0	0	0	0	0	0	0	0	0
LOC_Os01g09200	Chr. 1	4621677	4631365	-	AGC_AGC_other_NDRh_TRCd.1 - ACG kinases include homologs to PKA, PKG and PKC, expressed	21.7361	21.7908	23.4748	42.7069	41.9193	45.87	30.3861	28.6695	38.4182	36.8366	41.9823	34.7704	30.4382	34.4817	26.0029	17.5648	16.1859	15.4849	35.5672	35.337	32.1917	22.767	21.521	18.9772	20.9779	20.8774	21.9402	19.917	15.0478	23.11
LOC_Os01g09220	Chr. 1	4646427	4648260	+	transposon protein, putative, CACTA, En/Spm sub-class, expressed	135.208	26.3516	59.1687	38.3678	45.4507	14.6872	38.0365	50.8461	46.9298	2.48256	2.10264	5.53985	4.32095	19.085	5.01557	1015.77	671.08	218.905	24.1406	67.36	14.2669	23.8509	216.739	135.681	94.0112	28.4313	173.168	7.70937	28.6579	23.445
LOC_Os01g09230	Chr. 1	4650095	4651961	+	expressed protein	8.05148	8.51893	7.84901	3.52302	4.21716	3.70411	4.56369	4.75859	4.54955	3.47355	3.17386	4.67776	2.59659	2.25221	1.38404	2.38831	2.60497	2.83644	3.49383	2.5308	2.41455	4.01606	3.64084	3.42227	2.5982	3.38858	2.24371	4.00023	4.08358	4.65512
LOC_Os01g09246	Chr. 1	4673400	4684865	+	glycine-rich protein, putative, expressed	20.3859	20.4171	21.1377	26.5036	25.4282	25.6503	42.7908	43.0812	41.6917	48.0574	31.7105	45.4727	32.4882	31.1747	12.0912	18.5229	20.9812	17.2941	21.0786	23.8799	26.9812	30.6886	26.9835	19.5371	26.6781	13.4358	21.9008	15.3028	18.8677	20.499
LOC_Os01g09252	Chr. 1	4688108	4693114	+	WD domain, G-beta repeat domain containing protein, expressed	10.1688	11.4865	10.1796	13.8684	12.9909	13.3046	15.8114	15.3131	16.4094	9.42275	9.10056	11.914	7.66875	12.7102	8.36654	5.33321	6.36103	7.49497	6.59154	7.18594	8.98002	5.46868	5.40384	3.94255	5.04322	4.29724	3.63607	4.9873	6.90481	6.32664
LOC_Os01g09260	Chr. 1	4697314	4699792	-	cytokinin dehydrogenase precursor, putative, expressed	2.45955	4.39807	2.62166	4.23027	4.4069	6.00442	7.42868	7.67026	4.05957	6.73755	3.97477	4.73919	7.8179	2.67883	13.0394	0.346907	1.05397	3.81194	13.1101	15.1282	12.8256	8.0799	12.1465	11.4968	19.5637	19.0549	6.58568	2.11053	11.4317	2.41714
LOC_Os01g09270	Chr. 1	4713523	4713924	+	expressed protein	7.39251	8.81268	12.1023	7.00484	8.5432	7.48621	2.02981	1.96006	3.69061	8.71903	7.83025	10.0941	6.36398	6.70966	13.8965	2.18962	2.62286	1.10242	4.90363	2.54817	3.36012	1.07935	3.39695	1.7	2.73495	3.48397	4.19876	7.91113	3.79868	7.94614
LOC_Os01g09280	Chr. 1	4714468	4718746	-	myb-related transcription activator, putative, expressed	15.0754	17.4797	18.5754	5.29632	7.23731	7.90328	9.63477	10.6403	9.72169	14.1579	13.7849	12.2936	17.7239	18.3865	30.4386	14.4734	9.59565	10.8687	15.5428	13.7498	13.637	19.6843	21.559	22.3905	36.1048	39.5565	54.0046	27.5469	24.8372	35.4002
LOC_Os01g09300	Chr. 1	4726659	4731243	+	oxidoreductase, putative, expressed	16.3591	17.5176	20.3043	36.4361	33.2322	34.7227	29.3067	27.9233	25.7537	42.882	43.0392	47.418	52.3278	47.4276	41.5447	17.2582	14.2558	10.7931	28.9416	27.8934	28.385	20.9463	22.214	20.8151	22.4881	30.1729	29.2945	48.1912	38.3119	55.5919
LOC_Os01g09310	Chr. 1	4734012	4737606	-	EMB1895, putative, expressed	1.85272	2.64949	1.79435	4.53419	3.82166	3.95166	2.37113	2.42703	3.28882	1.6362	1.2513	1.57028	1.21805	1.59893	1.63379	3.06937	3.05833	2.72369	2.47458	3.24726	3.06161	1.34279	1.19045	0.936193	0.894554	0.784892	1.74733	1.62768	2.08793	3.82431
LOC_Os01g09320	Chr. 1	4738905	4744591	-	NADP-dependent malic enzyme, chloroplast precursor, putative, expressed	50.8894	42.4126	44.8257	153.572	141.345	136.594	67.9916	57.1827	61.3746	44.9871	44.4502	48.871	57.5156	71.4056	72.3713	122.605	80.5762	87.7535	80.7962	72.4497	67.2428	39.8642	46.0726	53.616	52.9677	56.1186	54.8827	64.7585	88.527	98.421
LOC_Os01g09370	Chr. 1	4761304	4767339	-	ankyrin repeat domain-containing protein 28, putative, expressed	26.9594	28.5276	26.1854	35.771	33.9407	37.2825	9.77546	7.61033	13.1775	8.77064	11.4357	14.1201	13.6929	15.5609	24.972	0	0.037364	0.0863754	0.115261	0.0726002	0.121508	0	0	0	0	0.0389958	0	0	0	0
LOC_Os01g09384	Chr. 1	4768735	4782706	-	ankyrin repeat domain containing protein, putative, expressed	2.68907	3.36166	3.47901	2.9864	3.22492	4.38018	0.68449	0.838542	1.27373	0.679492	0.567512	0.650549	0.129354	0.405246	0.304588	0	0	0	0.0185104	0	0	0	0	0	0	0	0	0	0	0
LOC_Os01g09410	Chr. 1	4791837	4795348	+	expressed protein	6.17432	7.36249	7.18712	10.3758	10.3339	10.9717	4.35459	3.64555	5.78217	4.18043	2.75704	5.71989	3.99128	3.87292	6.85687	0	0	0.0397709	0	0.0334283	0	0	0	0	0.0328886	0	0	0.073652	0	0
LOC_Os01g09420	Chr. 1	4796155	4798479	-	expressed protein	27.9429	25.8785	26.2511	26.0965	26.6139	26.8672	24.0622	26.3775	27.667	19.4417	16.1338	15.6519	16.8898	24.0236	27.7417	5.54704	7.76638	6.25056	8.34084	8.66305	8.69939	7.09627	4.82293	5.33207	5.77378	7.26499	8.57914	5.81851	7.04263	6.39055
LOC_Os01g09450	Chr. 1	4816845	4818962	+	OsIAA2 - Auxin-responsive Aux/IAA gene family member, expressed	20.9321	17.7871	16.1311	4.79374	4.39262	3.57131	4.48137	4.37027	7.23717	0.346258	1.77373	0.51526	0.150667	1.1234	0.0827804	43.4298	76.4099	62.7023	15.0016	10.3523	12.2509	9.03573	9.52208	6.48792	4.2368	2.45093	3.45684	1.2567	2.5598	2.57606
LOC_Os01g09460	Chr. 1	4820104	4823129	-	hexokinase, putative, expressed	4.04558	4.07799	5.55801	4.79772	6.14991	6.30954	7.62084	7.71086	6.7026	5.27987	5.43311	4.76795	3.54793	6.09051	6.68415	4.65385	5.09934	5.33747	14.4196	14.0643	14.3413	6.86079	5.52619	7.04047	9.72125	16.3505	15.2465	13.0075	9.59667	14.8538
LOC_Os01g09470	Chr. 1	4826590	4828735	+	IQ calmodulin-binding motif family protein, expressed	3.08958	2.8239	2.22665	3.19984	4.08989	2.58703	0.504411	0.487077	0.655087	0	0.155666	0.0917707	0.091238	0.600249	1.39246	1.81375	1.09618	2.49983	1.79737	1.06497	1.54153	0.603492	0.746746	0.392278	0.254864	0.247363	0.0326062	0.0317085	0.0248415	0.0329105
LOC_Os01g09540	Chr. 1	4872119	4873806	-	HAD superfamily phosphatase, putative, expressed	77.1359	89.325	96.1586	3.98314	1.50762	2.26146	1.21789	1.99636	2.28466	0.234382	0.678622	0.369297	0.0815895	0.492042	0.560341	66.5807	110.836	139.41	34.6523	46.4462	26.4933	19.9229	12.6732	17.3643	10.5599	32.9318	29.7413	0.340264	0.666435	1.01534
LOC_Os01g09550	Chr. 1	4879207	4885949	-	no apical meristem protein, putative, expressed	3.74086	3.02926	3.29487	6.60692	6.55441	5.94691	2.04806	1.62677	2.46396	1.58393	1.18816	1.35759	1.51244	1.81582	1.62163	2.88294	2.67627	2.09101	2.79986	3.34294	3.94224	1.91005	1.97229	1.45315	2.01438	1.48903	1.601	1.06789	1.55596	1.65738
LOC_Os01g09570	Chr. 1	4905501	4909514	+	6-phosphofructokinase, putative, expressed	29.1444	25.9742	26.2293	53.278	55.7821	37.9457	22.7204	20.9509	23.3036	10.941	12.9982	9.35551	13.9273	25.1478	36.1532	45.909	23.9157	27.285	22.336	19.3893	20.2641	19.0774	25.0068	30.6001	22.8824	27.9464	40.4656	32.0784	37.1871	55.5171
LOC_Os01g09590	Chr. 1	4917884	4919224	-	myb-like DNA-binding domain containing protein, putative, expressed	60.4576	49.6082	58.0285	33.1436	31.9642	25.5021	27.3838	27.4913	24.1964	24.9352	12.137	17.4904	9.0537	15.2324	18.1603	19.9027	28.9323	31.2842	44.1933	47.739	49.7249	58.5125	61.8275	51.284	37.6014	40.9592	34.3073	13.7846	16.5512	18.9207
LOC_Os01g09620	Chr. 1	4949047	4951126	-	zinc finger/CCCH transcription factor, putative, expressed	92.1078	85.4915	87.9123	44.6249	40.0477	33.1575	67.0611	68.9916	85.6774	42.2375	36.2553	30.3065	53.8486	89.0522	202.349	249.937	154.887	62.7474	69.366	88.2394	63.2662	106.186	134.565	96.9534	115.795	142.748	286.476	342.033	210.893	358.338
LOC_Os01g09640	Chr. 1	4971171	4973555	-	Myb transcription factor, putative, expressed	6.29421	4.9618	5.27938	2.31018	1.78119	1.20609	3.47076	2.49818	2.61618	1.88502	2.9469	1.61831	3.21783	3.63209	11.9886	3.60605	14.4132	15.1323	6.73091	6.1505	10.4604	12.1376	5.35489	9.60942	29.6098	38.9379	38.8961	11.9396	18.347	24.3406
LOC_Os01g09650	Chr. 1	4976091	4976585	+	expressed protein	0	0	0	0	0	0	0	0	0	0	0	0	0	0.12362	0	1.79298	2.96534	4.95088	2.71037	1.81391	2.38107	3.10721	3.37003	3.91516	1.36471	2.17786	2.53834	1.88073	1.56552	1.70802
LOC_Os01g09660	Chr. 1	4979098	4980028	-	expressed protein	12.8679	11.6136	14.1915	2.97378	2.88669	2.41198	4.22536	5.77382	5.04751	1.57418	3.59827	3.26355	3.24461	5.69229	7.59284	4.01336	7.30481	6.73845	4.76678	4.50375	4.41605	6.83585	4.69537	6.29547	4.3639	4.98482	5.17929	4.05943	3.94592	3.58911
LOC_Os01g09665	Chr. 1	4980670	4981944	+	expressed protein	5.68841	5.47423	7.1584	1.25263	1.84226	2.09173	0.483971	0.23367	0.707108	0.452661	0.78413	0.396233	0.437704	1.05586	1.48299	0.217531	0.767501	0.394278	1.62224	1.44987	1.43284	0.62729	0.560728	0.347429	0.774365	0.712018	0.797765	0.821437	0.321771	1.13677
LOC_Os01g09670	Chr. 1	4982142	4985143	-	pollen-specific protein SF21, putative, expressed	7.2581	6.81823	9.73999	16.5335	13.644	15.0192	9.6619	9.76763	12.7721	26.7477	25.511	34.8985	20.5238	15.5798	10.6577	20.9839	9.08462	4.71286	21.1837	17.3044	16.051	27.1995	38.2549	26.6293	20.2728	8.24954	7.20351	6.66066	13.5553	3.53603
LOC_Os01g09720	Chr. 1	5014609	5015256	+	dof zinc finger domain containing protein, putative, expressed	0.315281	0.489593	0.409442	6.08917	3.97845	5.84427	0.523741	1.14942	1.02029	0	0	0	0	0	0.236589	0.513615	0.167792	0.193945	1.46655	1.71165	3.09208	3.41793	2.57433	1.28175	0.240574	0.26268	0.277002	1.16729	0.703459	0.372782
LOC_Os01g09770	Chr. 1	5037238	5040698	-	expressed protein	34.7549	16.3361	18.0029	15.4394	22.4968	12.3979	15.8571	20.574	14.5488	21.4168	7.14806	19.1793	21.2433	14.3115	16.3786	115.239	42.9057	19.0812	8.8237	9.2264	8.93329	26.8533	40.9415	37.0654	36.9099	21.4614	22.4875	9.57618	22.2217	8.95108
LOC_Os01g09790	Chr. 1	5052993	5055753	-	IQ calmodulin-binding motif domain containing protein, expressed	1.02539	1.20499	0.834969	2.49778	2.11378	2.14167	1.25555	1.05075	1.50016	0.661104	0.542467	1.06601	0.817577	1.19529	1.58051	3.67194	3.24477	3.61413	4.27677	3.84017	3.42141	1.23513	1.06677	0.99146	1.09962	1.1083	0.97394	1.13655	1.33562	1.14687
LOC_Os01g09800	Chr. 1	5060416	5065236	-	BTBA1 - Bric-a-Brac,Tramtrack, Broad Complex BTB domain with Ankyrin repeat region, expressed	11.64	11.5964	10.3622	2.25796	1.99162	2.01453	1.85384	0.873755	1.41877	0.35779	0.612977	0.481829	0.910161	1.5495	2.69772	35.3296	44.355	37.3522	8.80506	7.97917	7.46127	3.08934	4.44912	4.89551	2.25252	3.84753	4.9304	2.14761	1.48687	2.38453
LOC_Os01g09830	Chr. 1	5085833	5086559	+	OsGrx_A2 - glutaredoxin subgroup III, expressed	76.5079	77.8231	57.3702	75.9848	83.3735	62.0701	67.2233	90.294	82.4262	56.5412	37.5232	89.257	51.2782	181.22	190.494	10.3006	19.7418	16.0769	37.8314	23.7566	24.3183	25.98	29.0921	31.2274	16.8686	38.0861	27.8175	83.2359	54.5505	81.2409
LOC_Os01g09860	Chr. 1	5109949	5117013	-	retrotransposon protein, putative, unclassified, expressed	13.2375	12.4065	11.1604	42.9119	36.2134	38.1571	12.872	13.8145	16.956	5.79497	2.98095	4.53184	3.80155	6.9192	6.89189	16.7302	11.7832	8.7195	22.8734	31.7869	27.4653	8.14188	8.29437	5.43556	5.29175	2.44654	4.45998	4.93773	3.08425	4.30769
LOC_Os01g09870	Chr. 1	5128149	5128667	-	expressed protein	11.6125	4.99215	6.64575	17.287	16.3369	12.5383	24.3734	30.8071	19.9189	7.66065	12.9339	16.2234	5.48395	8.13537	2.65854	14.8562	5.97068	2.30043	4.4161	2.84945	2.6116	1.54103	4.01774	3.41405	1.40173	0.874589	1.38341	0.44844	0.175662	0.349079
LOC_Os01g09880	Chr. 1	5131471	5132918	-	harpin-induced protein 1 domain containing protein, expressed	72.451	47.7638	41.337	264.064	203.402	206.395	53.4603	42.7621	46.614	5.89012	2.26861	4.76821	1.73434	11.5369	1.62344	35.7799	17.1579	17.3586	27.0241	30.4936	30.5645	7.39292	15.8818	5.43008	1.39958	0.235106	0.495849	0.160732	0.125923	0.208531
LOC_Os01g09890	Chr. 1	5138463	5140925	-	translation initiation factor SUI1, putative, expressed	67.9462	67.6065	67.1723	71.8671	72.262	73.6682	56.4707	56.1433	60.8678	52.256	42.8342	55.5728	40.0576	75.685	57.4562	26.7788	26.097	30.2786	44.1326	40.0199	38.6102	22.5546	21.2467	23.9675	18.5788	31.2528	29.5361	32.7357	22.2957	33.7574
LOC_Os01g09900	Chr. 1	5148694	5150648	+	helix-loop-helix DNA-binding domain containing protein, expressed	0.0663749	0.446647	0.206876	0	0.111676	0	0	0.0645287	0	0	0	0	0	0.318088	0.0332054	0.0360431	0.741818	0.530796	0.290585	0	0.038292	0.0399757	0.116135	0.251852	0.77659	0.184337	0.544284	0.90737	0.207335	0.196201
LOC_Os01g09930	Chr. 1	5163291	5168424	+	helix-loop-helix DNA-binding domain containing protein, expressed	1.40159	1.57903	1.58463	1.74398	1.80331	1.42066	0.124508	0.240459	0.533613	0	0	0	0	0.29633	0	4.9695	4.65105	2.94157	1.26331	3.7513	1.14153	0.248276	0.240425	0.357524	0.419403	0.183177	0.193164	1.17403	0.846195	0.292449
LOC_Os01g09990	Chr. 1	5201862	5204046	+	helix-loop-helix DNA-binding domain containing protein, expressed	10.5899	7.49494	7.37406	8.01607	13.6935	6.58216	3.49863	3.67098	3.0737	0.356459	2.5008	0.717655	1.17881	4.2178	0.568128	0.647514	0.725265	0.768448	1.0565	0.205512	0.687915	0.341983	1.05974	3.41648	3.35065	2.3339	3.4589	4.17225	3.85147	1.98057
LOC_Os01g10020	Chr. 1	5218542	5220398	+	ectonucleotide pyrophosphatase/phosphodiesterase family member 1, putative, expressed	9.46148	10.7916	9.82979	19.9834	16.5668	18.0383	10.1182	11.6316	13.788	4.48924	2.84571	3.56688	2.28398	8.13917	3.93524	9.31974	9.07541	8.25659	16.1653	16.8376	16.4703	6.36099	5.32571	5.18829	4.39329	4.27757	4.80077	4.6686	2.87202	4.5854
LOC_Os01g10060	Chr. 1	5251888	5253124	+	expressed protein	1.1243	0.166277	1.33494	2.21574	2.16188	2.85147	1.16427	1.24918	4.72517	0.201657	0.224566	0.882596	1.05297	1.15457	1.60702	0	0	0	0	0	0	0	0	0	0	0	0.188152	0	0	0
LOC_Os01g10080	Chr. 1	5258256	5261017	+	expressed protein	5.39682	7.59842	6.90771	12.071	19.8553	20.1093	103.331	104.43	98.2091	104.999	176.447	178.791	138.598	137.592	53.1334	9.23725	17.4629	17.3694	44.3714	38.3512	62.7671	60.8986	51.6706	48.1166	53.4135	60.48	43.4455	58.0867	32.1748	33.7432
LOC_Os01g10090	Chr. 1	5261189	5262898	-	pentatricopeptide, putative, expressed	2.59858	2.59742	2.51355	0.988918	0.837569	1.02935	0.180428	0.290379	0.246041	0.225007	0.0835227	0.131305	0.0979074	0.536773	0.717237	0.778532	1.04914	0.661453	0.751889	1.38991	1.7576	1.36717	0.975535	1.10095	0.546989	1.36041	0.699794	0.578449	1.0663	0.529743
LOC_Os01g10100	Chr. 1	5263422	5266102	-	expressed protein	6.59039	7.01655	7.39158	11.8467	11.2143	8.6031	5.13465	4.55048	5.33182	2.96188	2.61774	4.15648	2.65944	6.19099	6.85621	4.55475	5.85895	7.37103	6.96718	7.04738	6.22149	3.20243	3.05749	3.32879	3.20013	5.44927	4.82519	8.61686	6.71731	7.83662
LOC_Os01g10110	Chr. 1	5270103	5275678	-	cytokinin dehydrogenase precursor, putative, expressed	30.3372	23.3096	9.86994	34.3492	46.6116	32.8781	0.202824	2.36177	2.208	0.0991911	0.138074	0.0217065	0	2.72123	0.731174	4.0112	7.94657	10.6917	35.2356	30.0438	15.7469	11.7526	5.66745	5.46007	1.28604	2.56708	2.12861	0.495001	4.68886	5.18435
LOC_Os01g10140	Chr. 1	5307412	5318623	-	RNA-dependent RNA polymerase, putative, expressed	1.85023	1.96275	1.77987	4.74778	4.0482	3.55436	4.07052	3.53091	5.34917	2.12227	1.50105	2.63595	2.22131	2.90088	2.65115	2.05905	1.0941	0.843087	1.77504	1.13381	1.26507	2.80649	3.17071	2.62495	2.09157	2.15689	2.0069	1.5353	0.570821	0.648201
LOC_Os01g10180	Chr. 1	5352369	5353612	-	avr9/Cf-9 rapidly elicited protein 146, putative, expressed	12.0298	12.4539	11.6877	4.4557	4.69739	5.48828	1.38889	1.23738	1.83598	0.154647	0.172215	0.180492	0.179444	0.787037	0.164319	18.9509	23.5114	23.438	5.6171	5.68925	6.34791	5.44011	4.83707	3.6944	0.584804	0.957812	1.05813	0	0.0732864	0
LOC_Os01g10210	Chr. 1	5373582	5374794	+	lachrymatory factor synthase, putative, expressed	100.046	96.4237	58.532	17.6974	16.6249	12.9281	15.0578	7.9415	10.1578	3.96499	4.53315	2.82285	1.74829	3.07726	2.40138	58.7172	43.429	69.987	5.02329	3.57046	3.35224	10.2453	8.74259	12.8729	3.04159	5.75341	6.70833	13.431	19.1656	16.8775
LOC_Os01g10230	Chr. 1	5384196	5385088	+	lachrymatory factor synthase, putative, expressed	3.14575	1.59872	1.60439	0.999439	1.60386	0.955686	0.79465	0.722859	0.605753	0.646297	1.03959	0.691449	0.812423	0.959339	0.858395	0.186351	0.243515	0.562939	0.625995	0.236581	0.923896	0.413366	1.00074	1.11611	1.39657	2.60504	0.87102	1.69408	0.91883	1.14965
LOC_Os01g10250	Chr. 1	5389733	5394414	-	hydrolase, alpha/beta fold family domain containing protein, expressed	6.5921	6.28789	6.26879	15.2056	12.8056	12.3667	6.3906	4.97453	6.7408	4.10493	4.49692	3.43255	3.68853	4.68136	8.36426	4.61892	5.48881	4.51296	5.32394	4.60411	5.13714	2.92965	2.61998	3.14103	5.39517	5.40371	5.51149	5.22349	10.0586	9.33439
LOC_Os01g10280	Chr. 1	5406007	5412769	+	phosphoribosylaminoimidazole carboxylase, chloroplast precursor, putative, expressed	11.8242	12.0539	11.721	12.4044	11.2349	11.763	5.5481	5.88827	6.97847	2.74668	4.01929	3.09974	3.87193	6.17336	8.97244	11.6242	11.1616	12.5231	13.4559	16.5461	11.5359	6.90361	5.37778	6.50738	7.56007	10.2431	13.1525	12.4815	9.79454	12.7195
LOC_Os01g10320	Chr. 1	5426518	5430614	-	class III HD-Zip protein 8, putative, expressed	3.00583	3.23431	3.04908	5.00646	4.46	4.15245	1.12947	0.874367	0.919109	0.534887	0.231642	0.572256	0.362049	0.538763	0.355212	1.92784	2.94748	2.21302	0.725319	0.905568	1.3108	0.65571	0.883445	0.436198	0.409355	0.157754	0.249533	0.296588	0.422467	0.279846
LOC_Os01g10350	Chr. 1	5442857	5446266	+	MPPN domain containing protein, expressed	15.7845	19.1952	17.3299	13.2807	16.1973	15.9802	8.80626	8.71138	12.3291	6.9233	3.37303	5.11334	3.31379	8.71223	6.41375	15.0466	16.6909	17.978	25.5366	25.6599	24.8132	10.835	9.48735	10.1253	9.88788	11.1028	10.6988	12.2495	8.73543	12.5508
LOC_Os01g10450	Chr. 1	5510516	5514480	-	protein kinase domain containing protein, expressed	1.6717	2.46361	2.37019	4.28677	4.72083	4.31315	4.52639	5.12418	6.52652	5.48179	4.06968	4.04193	5.73759	9.0716	9.9963	2.8408	4.04019	3.60526	8.69624	9.39596	10.688	3.93252	3.53289	3.73124	7.08327	9.94079	11.5426	16.1986	12.8661	16.7429
LOC_Os01g10460	Chr. 1	5530497	5533609	+	expressed protein	8.7786	9.22578	10.1567	7.2173	6.86283	10.7651	6.10635	7.56461	9.31302	2.92246	1.11581	2.41197	1.38065	3.98386	1.39735	5.92262	5.0259	5.89107	12.0828	9.62804	10.5892	7.85055	7.44717	6.12836	1.48855	0.738788	0.467441	0.303047	0.296772	0.314535
LOC_Os01g10470	Chr. 1	5540629	5541520	-	RALFL17 - Rapid ALkalinization Factor RALF family protein precursor, expressed	290.363	300.481	334.504	0.631932	0.513809	0.597974	0	0.0556669	0	0	0	0	0	0	0	230.463	81.1813	57.0615	0.188009	0.118423	0	0.0689716	0	0	0	0	0	0.0652299	0	0
LOC_Os01g10480	Chr. 1	5543648	5544544	-	plastocyanin-like domain containing protein, putative, expressed	0.86795	0.483833	0.485551	140.737	65.0032	96.5684	2.17787	3.1156	5.49973	6.11931	0.560093	0.293506	0.364753	2.55967	1.80364	0.942634	0.28426	0.985695	27.9141	14.7749	23.7266	1.76928	0.623031	2.38858	1.90195	0	0.391061	2.50995	1.25133	0.552595
LOC_Os01g10490	Chr. 1	5549619	5551003	-	keratin, type I cytoskeletal 9, putative, expressed	19.9514	23.3072	21.7317	14.8724	14.0397	9.29928	14.3609	14.8638	19.7711	3.11143	2.11417	2.16962	2.47828	12.3793	9.20361	72.0294	43.6795	37.4135	15.8142	8.73039	15.1205	12.1426	14.3064	9.51698	2.64948	4.05945	1.86976	2.15323	0.787227	0.993268
LOC_Os01g10504	Chr. 1	5559548	5568844	-	OsMADS3 - MADS-box family gene with MIKCc type-box, expressed	44.7738	47.2329	43.8324	93.7444	83.5136	103.487	36.0492	38.5047	44.9762	29.0372	31.1904	28.9842	12.9448	32.8421	6.71497	113.199	126.739	103.27	157.496	183.115	156.799	62.7751	70.8974	53.6294	29.7807	23.1716	47.0613	2.54852	4.07755	8.68046
LOC_Os01g10520	Chr. 1	5578753	5585267	-	expressed protein	0	0	0.0574283	0.305024	0.558017	0.423327	2.3151	2.88399	2.71033	5.59839	6.15708	5.75101	5.63709	1.63356	1.49327	0	0.0196121	0.0453377	1.49232	1.71483	2.40233	2.17504	2.19224	2.45696	2.75567	1.14624	1.27349	1.57427	1.184	0.893225
LOC_Os01g10530	Chr. 1	5591697	5599234	-	expressed protein	20.5496	20.7373	19.4888	24.6789	22.5916	21.7393	11.4169	10.0196	13.5516	9.17228	8.98414	10.8778	10.3684	13.5146	21.9754	16.4312	21.6556	19.0969	15.3209	18.3908	18.0184	12.736	11.1604	10.7643	13.5864	13.3863	17.3369	20.9939	21.6213	24.1674
LOC_Os01g10580	Chr. 1	5639769	5641495	+	B-box zinc finger family protein, putative, expressed	16.5008	17.2211	16.552	0.369386	0.488051	0.454397	6.28789	8.00465	5.59292	2.47935	0.889139	2.31742	1.57255	5.41346	5.96091	25.7723	42.2163	42.2077	16.0451	13.083	12.7826	20.6823	22.3317	17.9976	19.4439	29.7824	18.6633	17.6538	11.8292	15.7111
LOC_Os01g10640	Chr. 1	5685594	5686401	+	expressed protein	2.65491	3.59924	3.08663	0.290678	0.567225	0.33007	0.305477	0	0.148773	0	0	0	0	0	0.126493	4.46235	5.44992	5.05504	2.07555	2.35322	2.04218	2.51268	0.737343	1.165	2.12229	3.72174	3.4063	0.144023	0.28208	0.298964
LOC_Os01g10680	Chr. 1	5699651	5707758	-	GIL1, putative, expressed	18.9826	14.6093	13.8808	17.1022	17.7945	17.8273	19.6751	20.424	22.4453	7.25859	5.21905	5.27811	7.95825	11.8894	23.2742	21.5306	25.4622	22.9062	18.2103	15.6991	17.963	16.7789	19.2219	22.0351	18.1087	21.2392	18.9043	22.9733	26.0423	25.1628
LOC_Os01g10700	Chr. 1	5727326	5729756	+	D-mannose binding lectin family protein, expressed	0.04534	0.0234692	0	0	0	0.0473495	0.0273885	0.0220394	0.0266774	0	0	0	0	0	0	2.48669	2.77494	2.48229	2.95262	3.56331	3.03419	1.50188	1.53373	1.35172	2.05273	2.59392	2.41667	3.71889	3.25746	4.04749
LOC_Os01g10800	Chr. 1	5764652	5767959	-	pentatricopeptide, putative, expressed	2.702	3.27678	3.14404	1.8602	1.76649	2.16066	0.58759	0.885621	0.81762	0.368323	0.194289	0.135751	0.185574	0.31447	0.231725	4.09153	1.70917	3.30527	3.76844	5.26889	3.56296	2.10159	1.0806	1.32236	1.17814	1.21779	2.49603	0.22866	0.771679	1.25966
LOC_Os01g10850	Chr. 1	5789309	5791121	+	peroxidase precursor, putative, expressed	9.70679	9.70029	9.35296	29.5416	51.966	34.3124	120.989	154.889	149.756	187.768	169.753	217.364	136.44	142.305	16.4216	3.02626	8.34374	7.0448	16.4554	14.7241	18.5839	168.929	142.086	120.669	74.3322	28.4035	11.8015	22.6043	35.172	0.941342
LOC_Os01g10870	Chr. 1	5799607	5801142	+	CAMK_KIN1/SNF1/Nim1_like.7 - CAMK includes calcium/calmodulin depedent protein kinases, expressed	0.0665046	0.103274	0.0690934	0.122327	0	0.0347261	0	0.0646547	0	0	0	0	0	0.398386	0	0.0722271	0.247756	0.286371	0	0.0343859	0.153467	0.0801076	0.0387873	0.360492	0.101492	0.0738788	0.389534	1.55312	2.10708	0.943605
LOC_Os01g10890	Chr. 1	5809557	5811617	-	CAMK_KIN1/SNF1/Nim1_like.8 - CAMK includes calcium/calmodulin depedent protein kinases, expressed	52.1659	56.827	75.7722	1.96008	1.33426	1.75986	1.30239	1.32509	1.45813	0.622291	0.346491	0.78984	0.568633	0.712572	0.867836	67.8241	33.7372	25.245	4.04139	3.71587	3.68857	3.16419	1.76333	1.28958	1.53799	2.28497	2.75792	2.42791	2.45504	4.27804
LOC_Os01g10950	Chr. 1	5837475	5839898	-	peptide-N4-asparagine amidase A, putative, expressed	12.2	16.2729	11.7117	2.96492	1.91438	1.93641	5.15492	5.83813	5.43021	1.85185	1.17841	0.787345	1.3123	2.92833	3.07799	22.6321	26.4422	25.5863	6.68787	5.3819	5.37287	2.99492	2.92479	2.94675	1.82217	4.14307	3.67782	2.64041	1.63607	1.84361
LOC_Os01g10980	Chr. 1	5856467	5857920	+	auxin-induced protein 5NG4, putative, expressed	0.309548	0.320461	0.275656	0.203349	0.248007	0.184725	0.106851	0.257947	0.31223	0.111042	0.247314	0.0486001	0.289908	1.48344	4.29178	1.68092	0.706034	2.17621	0.241997	0.36583	0.663297	0.372865	0.361075	0.383526	1.12476	2.40711	3.10818	4.88654	4.14402	3.50318
LOC_Os01g10990	Chr. 1	5861816	5863794	+	integral membrane protein DUF6 containing protein, expressed	0.19657	0.339167	0.0680741	0	0	0	0.0395807	0.0318504	0.038553	0.0822669	0	0	0.286374	0.235505	0.983383	10.0694	7.56711	8.5047	1.07572	1.18575	2.07904	1.89422	0.649657	0.781382	1.23327	3.09353	3.22381	1.49288	0.760223	0.813473
LOC_Os01g11020	Chr. 1	5884006	5884572	+	expressed protein	9.54851	10.9109	10.3881	2.73391	4.24368	4.1392	5.82237	7.09355	3.92214	3.05367	2.89678	5.34601	0.984254	7.44666	4.95709	7.53302	12.3687	21.0568	14.3944	11.6439	9.14632	13.9972	11.7684	8.78913	6.96519	9.40646	7.80881	2.97596	6.35123	10.4379
LOC_Os01g11054	Chr. 1	5899555	5909595	+	phosphoenolpyruvate carboxylase, putative, expressed	23.5035	26.5099	26.0604	23.1676	19.7274	18.4005	14.6428	13.0911	14.4134	4.53166	2.26941	4.16626	4.62046	6.83182	10.1394	16.2016	15.674	29.8885	11.0564	17.127	10.8671	10.1873	8.39538	6.95762	3.8351	6.42954	8.29372	2.53032	10.7027	16.2624
LOC_Os01g11110	Chr. 1	5921759	5934186	+	14-3-3 protein, putative, expressed	5.68353	7.22653	7.80699	9.15617	9.15608	9.95878	8.04163	5.89628	7.72063	5.31598	7.30652	6.16248	3.79272	7.95177	4.42716	10.191	12.4645	10.4652	16.8247	18.7363	15.9322	6.84606	6.94105	7.93976	6.51975	8.47482	10.5008	5.69249	5.20865	5.90828
LOC_Os01g11130	Chr. 1	5945633	5954387	-	RNA recognition motif containing protein, putative, expressed	4.71363	6.20431	5.38683	3.8706	3.30445	3.55126	3.69139	2.96227	3.58565	2.11361	3.08337	2.83071	2.1153	5.40523	0.943235	4.73528	3.08198	2.85816	6.13551	5.98844	8.44929	6.93499	5.81242	4.90934	5.42933	1.53348	2.85949	1.68764	1.17191	1.93075
LOC_Os01g11150	Chr. 1	5968819	5972489	-	gibberellin 2-beta-dioxygenase, putative, expressed	10.2075	5.26386	3.25691	0.949317	2.14408	0.718642	1.36253	1.41234	0.98974	0.575991	0.641424	0.336126	0.710122	2.15272	3.44258	15.736	8.70811	3.19834	4.26792	2.29294	3.08772	1.6578	2.09591	4.51759	3.46167	5.13878	7.65819	7.79576	4.87914	4.61067
LOC_Os01g11230	Chr. 1	6007818	6009027	-	SOUL heme-binding protein, putative, expressed	176.416	180.18	154.413	125.782	107.954	120.38	97.1801	116.206	125.165	55.6781	54.1512	54.6433	52.5276	81.8408	148.223	253.797	143.203	190.539	76.0364	70.6892	70.9411	76.8596	69.5728	56.4212	100.086	268.206	168.211	258.938	149.974	222.673
LOC_Os01g11240	Chr. 1	6010736	6011894	-	DUF538 domain containing protein, putative, expressed	102.548	100.414	110.706	138.53	137.614	124.581	90.6161	100.938	111.807	127.479	136.477	110.329	163.955	291.388	358.736	195.08	172.006	173.388	237.448	216.872	233.081	155.373	143.058	124.741	126.39	308.074	338.035	285.755	181.314	281.32
LOC_Os01g11340	Chr. 1	6076688	6078711	-	cytochrome P450, putative, expressed	10.7248	11.9389	8.41574	18.3114	15.2282	16.1283	9.51203	11.0889	12.5019	2.2812	1.48187	2.32963	1.5165	6.37922	5.75668	30.8869	33.7899	30.1151	15.1353	14.2219	14.9367	6.83923	9.44878	9.46569	4.74967	4.1489	10.317	7.44562	7.65742	13.4566
LOC_Os01g11350	Chr. 1	6094692	6096528	-	bZIP transcription factor domain containing protein, expressed	19.9756	6.98834	31.3445	8.83725	5.75601	7.44519	1.08184	1.17189	2.3912	0.216207	0	0.037851	0.263419	3.30099	1.20608	13.3533	3.44591	3.09318	2.9025	4.23815	3.1393	0.207426	0.241041	0.2987	0.0700795	0.114779	0	0.470817	0.0922134	0.285054
LOC_Os01g11360	Chr. 1	6108958	6111317	-	expressed protein	1.3747	1.31369	1.53808	2.04233	1.66057	1.21477	1.40532	2.0561	1.49327	1.06215	2.06991	1.16218	0.8088	1.90038	1.16384	2.06722	1.23812	2.47189	2.54623	1.96832	2.44022	0.254752	0.86344	0.229282	0	0.117472	0.247753	1.08419	0.188754	0.625163
LOC_Os01g11414	Chr. 1	6134202	6139189	+	sodium/calcium exchanger protein, putative, expressed	29.9458	29.2918	33.9376	24.7935	20.2952	20.9248	8.02504	8.07511	9.94591	1.82959	0.9508	0.854141	0.796109	3.11344	2.67301	34.3953	40.1725	38.6052	26.2096	34.759	20.9609	8.92269	8.27227	8.79415	4.47241	6.42124	9.21812	2.8221	2.62277	5.16896
LOC_Os01g11430	Chr. 1	6139582	6142129	-	expressed protein	8.12503	6.4856	8.04341	6.89383	8.56124	6.0853	1.42119	2.95216	3.54122	1.03043	1.10924	0.120264	0.0597828	0.0983269	0.0273718	22.818	42.688	29.1135	5.20987	4.97897	5.17662	2.4385	4.65897	3.82589	1.22465	2.34006	2.72402	0	0.0244157	0.323464
LOC_Os01g11480	Chr. 1	6183125	6183625	-	zinc finger, C3HC4 type domain containing protein, expressed	1.52921	0.844329	1.58873	0.656318	0.228701	0.212931	3.07915	5.05468	1.31965	7.80788	3.70601	16.1341	11.0278	12.5804	6.32414	2.32511	1.30215	1.12883	1.33895	0.527112	1.64678	17.5604	12.2484	14.1468	9.85345	1.01926	0.59713	1.74207	12.5561	0.361621
LOC_Os01g11520	Chr. 1	6199158	6200399	-	RING-H2 finger protein, putative, expressed	6.74427	4.21476	4.31517	0.945524	2.02959	0.858925	2.80709	2.5587	1.74215	1.13591	0.574975	0.451957	0.179733	1.33026	0.658333	9.2004	15.4077	8.75281	4.18585	2.72163	2.98927	4.21049	10.9849	11.1011	6.234	9.77628	17.5836	1.78022	2.93618	3.8899
LOC_Os01g11570	Chr. 1	6242495	6244969	-	GDSL-like lipase/acylhydrolase, putative, expressed	23.4757	22.4735	19.7753	15.505	17.6393	17.0856	19.2182	21.2806	22.5057	19.46	17.8054	18.628	16.5887	35.8357	43.3039	19.7862	31.4514	30.499	41.4672	38.6166	40.4728	49.0216	33.4627	43.6782	41.6818	97.6695	101.667	40.9413	39.8002	57.9258
LOC_Os01g11600	Chr. 1	6257915	6258264	+	expressed protein	11.5684	9.71655	9.29749	10.4386	14.9345	12.0811	34.9405	31.83	35.1892	23.02	29.6024	31.4249	37.2048	45.2403	48.2641	11.6156	74.8095	47.2628	45.1511	27.0855	61.198	68.8844	62.1234	80.691	163.22	203.193	219.897	103.938	133.246	98.5865
LOC_Os01g11620	Chr. 1	6267440	6270903	+	GDSL-like lipase/acylhydrolase, putative, expressed	9.12062	10.1048	11.67	1.88365	3.26652	2.53996	156.953	171.396	172.028	78.7123	82.2847	92.922	60.1431	99.3796	82.13	92.6939	38.0825	26.2613	18.3185	14.0646	27.6195	41.0922	42.2566	30.0103	18.9493	15.8201	15.408	36.0194	19.9359	19.6005
LOC_Os01g11650	Chr. 1	6278493	6283652	+	GDSL-like lipase/acylhydrolase, putative, expressed	30.7446	28.0978	27.0183	24.4524	29.0745	27.1437	26.1652	28.7722	28.9168	12.1129	8.6091	12.474	6.55735	19.7854	13.9682	73.714	72.456	70.2739	47.3919	40.3901	49.3714	45.8857	31.6587	29.4546	23.225	31.0488	37.8606	19.8314	31.6177	39.2372
LOC_Os01g11660	Chr. 1	6288365	6292303	+	GDSL-like lipase/acylhydrolase, putative, expressed	3.07399	2.77436	2.4976	0.616166	0.663075	0.78198	0.404709	0.0766278	0.463767	0.148442	0.0551018	0	0.0861223	0.141648	0.0788628	0	0	0	0	0	0	0	0	0	0	0	0	0	0	0
LOC_Os01g11670	Chr. 1	6295991	6297676	+	OsSCP2 - Putative Serine Carboxypeptidase homologue, expressed	3.53648	4.21194	3.86923	3.36759	1.89562	2.84345	2.09847	2.37321	2.13606	0.392935	0.350058	0.481534	0	0.299961	0.281819	0	0.0333117	0	0.0342533	0	0	0	0	0.0339286	0	0	0	0	0	0
LOC_Os01g11700	Chr. 1	6304802	6306608	+	GDSL-like lipase/acylhydrolase, putative, expressed	5.81475	5.04357	5.02881	6.15716	4.23062	4.13584	0.778448	1.06949	0.776731	0.118388	0.175783	0.414521	0.0686858	0.753133	0.503169	43.5571	19.4375	23.1631	16.822	9.26323	8.48612	8.78354	5.38946	1.73781	1.59889	3.17738	1.25188	1.03838	1.26233	1.85818
LOC_Os01g11710	Chr. 1	6319130	6322474	+	GDSL-like lipase/acylhydrolase, putative, expressed	18.2805	15.823	13.5944	51.1451	38.8201	40.2197	9.34893	10.2624	17.0479	3.58946	1.15304	2.77946	2.13257	5.13776	6.271	39.7667	31.1909	24.9255	29.9063	29.8764	28.7362	7.38404	7.72774	6.94379	3.5519	5.74108	4.15413	2.1608	1.79098	2.24271
LOC_Os01g11750	Chr. 1	6361526	6363457	+	GDSL-like lipase/acylhydrolase, putative, expressed	0.177809	0.230096	0.277095	0.163529	0	0.0928446	0.0537043	0.0864314	0.05231	0	0.186454	0	0.0485703	0.106514	0	6.80707	6.00897	5.79707	0.583826	0.137903	0.410314	0.107089	0.103703	0	0.0452254	0	0	0	0.0396729	0.0525594
LOC_Os01g11780	Chr. 1	6369419	6370066	+	expressed protein	1.26112	0.897588	0.818885	0.579921	1.06092	0.576196	8.99883	9.11871	5.47245	3.76054	10.4693	8.40264	1.72245	8.7822	1.02522	0.0856024	0.0838961	0.193945	0.258803	0.326029	1.72793	2.94321	2.20657	2.30715	1.28306	1.22584	1.20034	2.78355	1.47726	1.67752
LOC_Os01g11810	Chr. 1	6387691	6391467	-	powdery mildew resistant protein 5, putative, expressed	2.39236	3.52109	2.57533	17.6814	9.50518	13.6659	7.08647	7.39779	10.04	4.45126	4.83602	3.73798	1.76366	5.38711	2.33598	11.0816	16.6591	11.064	14.3854	12.3398	14.4335	6.70083	5.17771	7.18705	3.92956	2.04926	2.59994	1.97015	2.90689	1.63587
LOC_Os01g11820	Chr. 1	6394268	6395667	+	expressed protein	0.249636	0.258436	0.103741	0.275505	0.504015	0.31284	3.13658	3.155	3.17266	0.501482	6.42218	2.24971	0.272763	3.82824	0.399633	0.379563	0.637709	0	1.85791	1.54888	2.7075	2.2853	1.98009	1.89443	1.47307	0.388243	0.760334	0.682523	0.0891186	0.354198
LOC_Os01g11860	Chr. 1	6412786	6419895	+	DJ-1 family protein, putative, expressed	12.6839	15.6657	15.686	20.8285	23.7626	19.8868	7.80572	7.10772	5.9624	3.20208	1.61651	0.896933	1.59768	12.3443	3.43636	11.5963	22.9475	23.7212	22.1447	21.204	25.3852	21.2585	14.9935	17.8428	11.1747	12.126	18.125	31.3006	30.0758	18.9776
LOC_Os01g11880	Chr. 1	6432336	6436086	+	DJ-1 family protein, putative, expressed	11.7867	9.01687	11.0652	7.98856	7.93773	9.26887	10.1223	12.8624	11.1964	9.3011	10.2253	10.1185	9.90462	13.4407	15.7477	10.8473	18.2895	17.2382	14.9727	14.8562	16.3031	13.1142	11.3744	14.0097	19.1193	30.1311	29.4171	21.4891	19.4757	24.5425
LOC_Os01g11910	Chr. 1	6462706	6465037	+	basic helix-loop-helix, putative, expressed	5.88056	6.08787	6.5529	9.81343	15.7454	9.68229	6.18781	5.7631	5.63651	5.53743	4.07784	5.62894	4.89673	7.64191	10.2254	1.82841	4.89635	6.56387	4.33404	4.56077	6.12843	7.94025	4.86797	7.48056	17.1283	23.6281	19.1664	6.67211	18.9405	13.794
LOC_Os01g11940	Chr. 1	6494516	6499769	+	osFTL1 FT-Like1 homologous to Flowering Locus T gene; contains Pfam profile PF01161: Phosphatidylethanolamine-binding protein, expressed	161.135	160.505	132.403	120.957	114.903	103.366	50.3852	44.4091	47.2109	40.1828	21.5387	44.997	13.1417	31.0895	17.8037	31.0008	28.8045	31.4697	17.8524	14.5672	14.9705	14.3884	14.2697	12.2353	13.5358	17.6165	18.9148	9.47854	12.793	18.6529
LOC_Os01g11946	Chr. 1	6500706	6507149	-	ABC transporter, ATP-binding protein, putative, expressed	5.61536	7.57167	7.1844	9.29271	6.9012	7.2036	6.23972	4.31342	5.71061	3.89506	3.15017	4.57141	4.80999	4.98341	7.69928	11.2183	9.64802	13.3907	7.929	10.359	8.31878	13.2565	9.8251	7.44049	10.9324	12.1487	12.0396	9.37833	16.1022	22.8489
LOC_Os01g12030	Chr. 1	6541971	6544461	-	endoglucanase precursor, putative, expressed	0.0531206	0	0.0551885	10.7968	11.4996	12.8979	7.2841	7.79811	10.6581	0.566906	0.25995	0	0	0	0	0	0.0282708	0.0326771	38.5176	46.3897	38.5521	0.0319931	1.23926	7.54412	0	0	0	0	0	0
LOC_Os01g12060	Chr. 1	6558931	6559377	-	expressed protein	15.5397	10.7645	10.4466	9.66795	9.61237	9.30752	8.76588	11.6639	10.2191	6.02536	5.75129	10.7997	7.36605	8.76128	8.46003	0	0	0	0	0.118158	0	0	0	0	0.116251	0.126933	0	0	0	0
LOC_Os01g12070	Chr. 1	6564673	6568151	-	endoglucanase precursor, putative, expressed	9.68112	8.92129	10.96	2.07618	1.82606	1.83616	0.380255	0.105514	0.332067	0.0545066	0.0606986	0.0954238	0.0237175	0.286066	0.0217183	34.3714	33.0855	26.6788	5.60677	4.69132	9.39195	3.08528	4.20308	5.95368	2.93719	4.58156	11.1375	0	0.13561	3.46483
LOC_Os01g12080	Chr. 1	6572023	6577171	-	plant-specific domain TIGR01589 family protein, putative, expressed	18.3987	21.9986	19.4882	33.9523	31.4663	31.6233	22.286	18.1664	27.2893	11.7005	12.9292	12.5852	8.37632	15.6137	11.9848	35.7748	28.0493	33.9833	18.9572	20.2893	16.6677	13.0433	9.61285	7.76552	7.45825	14.1315	10.8046	21.6693	29.0353	47.4741
LOC_Os01g12100	Chr. 1	6587146	6587940	-	expressed protein	158.302	155.782	156.115	83.2493	116.24	85.3649	80.5503	75.1505	71.9259	54.0367	36.0756	43.4654	40.6711	38.5143	74.6973	94.5179	118.297	202.175	92.4745	87.481	100.171	156.418	107.19	143.186	84.3473	167.867	97.1193	125.405	142.604	146.288
LOC_Os01g12120	Chr. 1	6606521	6607239	-	expressed protein	0	0.248245	0	0.220533	0	0	0	0	0	0	0	0	0	0	0	30.2092	31.6489	29.2064	38.5798	32.4835	30.7107	22.5294	14.265	29.6355	10.9783	20.2449	18.8205	30.8682	14.5527	22.3984
LOC_Os01g12130	Chr. 1	6612343	6613905	-	nodulin MtN3 family protein, putative, expressed	0.128654	0.0665946	0.200493	1.41986	1.15445	0.94049	0.388578	0.187613	0.227094	0	0	0	0	0	0.193085	0.209586	0.205408	0.0791411	0	0.0665197	0.445325	0	0	0	0	0	0	0.073281	0.114822	0.608471
LOC_Os01g12160	Chr. 1	6624963	6630463	-	OsGH3.3 - Probable indole-3-acetic acid-amido synthetase, expressed	1.72705	1.39925	2.32476	10.2207	12.0947	14.6326	29.1839	38.4274	42.6261	18.0634	6.08922	13.8476	18.8048	21.8068	43.1394	10.3079	24.2811	16.0005	19.1981	22.192	30.0288	25.7234	25.2429	23.6074	24.202	25.158	22.0083	45.7132	33.4945	35.3714
LOC_Os01g12190	Chr. 1	6649789	6650522	+	expressed protein	1.94838	1.72892	1.08441	2.75186	1.63908	2.18008	2.22781	2.43539	3.27543	4.28096	6.32394	4.58853	4.18174	3.41809	2.57604	3.09848	3.03672	4.28052	1.75168	2.0148	1.84662	9.22002	11.8505	8.67538	18.8316	6.87979	6.8473	6.81733	18.6932	3.20877
LOC_Os01g12200	Chr. 1	6653077	6655383	+	expressed protein	19.4573	16.9308	18.7771	9.91151	9.21903	8.84608	8.66319	7.05278	8.19154	9.84545	13.8368	8.24944	8.5681	11.8064	14.3492	14.3458	21.5584	19.6562	18.2207	20.3375	17.8052	18.7397	11.5437	13.0928	14.0789	32.2825	31.0952	18.5829	16.5795	27.0717
LOC_Os01g12210	Chr. 1	6659149	6662582	+	aluminum-activated malate transporter, putative, expressed	5.9964	5.02666	5.15476	8.97989	7.94616	7.48135	3.60621	2.11517	3.09107	0.233189	0.111291	0.17496	0.0579815	0.254305	0.132735	4.49526	4.49038	3.88454	0.638873	1.34442	1.25516	1.34231	1.08322	0.661582	0.242948	0.176849	0.310818	0.272034	0.473602	1.2235
LOC_Os01g12280	Chr. 1	6706087	6710801	-	hAT dimerisation domain-containing protein, putative, expressed	2.16941	2.92942	2.79283	4.22893	4.70802	5.93479	5.01399	6.00626	5.13355	4.26329	3.36289	4.45747	3.81324	4.97221	3.68056	5.40362	6.32497	4.84486	4.64554	4.99881	4.57085	3.55048	3.60325	3.32332	2.99884	4.37461	4.44738	3.35787	3.72502	4.40523
LOC_Os01g12290	Chr. 1	6711815	6714142	+	S-locus lectin protein kinase family protein, putative, expressed	1.09698	1.43093	1.8007	0.60533	0.590616	0.77901	0.17229	0.255953	0.180726	0.27546	0.153376	0.0241121	0.33561	0.735987	1.09758	0	0.0233525	0	0	0.0226876	0	0	0	0	0	0	0	0	0	0
LOC_Os01g12304	Chr. 1	6718349	6719948	-	esterase, putative, expressed	7.04048	8.65807	8.1125	4.59141	4.88183	4.45608	2.03626	2.28155	2.96253	1.17861	1.3125	1.31305	2.00477	3.01615	5.76351	0	0	0	0	0.0441242	0	0.0513974	0	0	0	0	0	0	0	0
LOC_Os01g12320	Chr. 1	6724939	6728626	-	GDSL-like lipase/acylhydrolase, putative, expressed	39.1535	38.3756	41.05	26.6623	23.6758	23.1658	7.85102	5.70017	7.16804	3.35358	2.14053	2.72074	2.4558	3.27815	1.33624	38.7727	35.8848	47.4091	25.7046	26.1052	28.5637	16.9109	10.4868	10.3822	8.01995	17.1158	10.3791	6.1228	10.2041	15.3673
LOC_Os01g12330	Chr. 1	6732152	6735486	+	expressed protein	1.2357	0.7107	1.78306	0.0841821	0	0.0716925	0.124408	0.311455	0.16157	0.0861923	0.255957	0.125746	0.0500065	0.274158	0.251852	0.546751	0.803779	0.563065	0.776408	1.15951	0.765685	0.413459	0.507155	0.471353	0.302658	0.610096	0.24126	0.573509	0.571844	0.405851
LOC_Os01g12340	Chr. 1	6735758	6746298	-	retrotransposon protein, putative, unclassified, expressed	5.96413	6.85195	6.41729	7.74993	5.94646	6.63003	4.1859	3.70642	4.51528	2.88638	3.43161	3.78536	3.12871	3.22476	5.86912	0.346523	0.444113	0.583791	0.411895	0.397627	0.538057	0.463169	0.410352	0.354775	0.332942	0.39989	0.575035	0.372802	0.233653	0.37726
LOC_Os01g12350	Chr. 1	6747476	6750728	+	retrotransposon protein, putative, unclassified, expressed	1.47475	1.56067	1.17465	0.497315	0.863849	0.547596	0.920546	0.844308	1.15696	0.514333	0.206194	0.252122	0.358083	0.647847	0.803354	0	0	0	0	0	0	0	0	0	0	0	0	0	0	0
LOC_Os01g12360	Chr. 1	6751357	6757512	-	retrotransposon protein, putative, unclassified, expressed	0.117531	0.191202	0.130828	0.115813	0.188329	0.0789042	0.106495	0.130585	0.197581	0.0421611	0	0.0369054	0.110073	0.0905209	0.0587972	0	0	0	0.00918826	0.00868124	0	0	0	0	0	0	0	0	0	0
LOC_Os01g12374	Chr. 1	6758675	6760456	-	expressed protein	1.75411	0.907973	1.71519	0.806618	0.752289	0.862048	1.21543	0.351095	1.45707	0.323874	0.432799	0.2835	0.0563709	0.247241	0.258097	0.0560307	0	0	0	0	0	0	0	0	0.0524889	0	0.0604368	0	0	0
LOC_Os01g12390	Chr. 1	6766497	6770164	-	inactive receptor kinase At2g26730 precursor, putative, expressed	26.6602	25.6302	22.5227	28.0583	26.5945	25.9886	21.3609	23.175	25.1587	20.0783	9.47575	17.2934	12.9882	16.0344	16.0646	22.2439	21.937	25.1457	22.0891	22.9484	18.2048	7.803	8.25454	8.5294	8.22201	6.29377	6.53673	6.91694	10.3227	10.339
LOC_Os01g12400	Chr. 1	6774200	6777805	-	S-locus lectin protein kinase family protein, putative, expressed	2.69418	2.39632	2.83848	3.22813	2.873	4.04205	1.91399	1.60474	2.09873	3.31117	2.20178	2.56477	2.28038	2.4095	4.80278	4.63627	6.46237	5.929	5.56522	7.65175	5.88876	3.88516	3.34182	2.79737	4.61344	8.51506	9.82389	5.51159	5.19849	6.39352
LOC_Os01g12410	Chr. 1	6781919	6784207	-	receptor-like protein kinase, putative, expressed	0.267761	0.300301	0.162274	0.205215	0.350396	0.233024	0.134789	0.216928	0.446383	0.448245	0.43677	0.367845	0.41447	0.801993	1.89767	1.21167	1.14002	0.686305	1.1234	0.66915	1.21004	0.32253	0.676719	0.362854	1.06698	1.68556	1.25468	3.15201	2.03127	2.74383
LOC_Os01g12420	Chr. 1	6787075	6789731	+	receptor-like protein kinase, putative, expressed	1.30716	0.935332	0.659053	3.80103	2.63054	3.0514	1.01025	1.17736	2.23949	0.482703	0.537538	0.105632	0.168031	1.1285	0.307734	3.21507	4.70601	3.05085	7.93181	7.2357	7.05313	1.78293	2.10774	1.93811	1.56459	1.28127	2.56714	0.985446	0.669094	0.750054
LOC_Os01g12430	Chr. 1	6790657	6793346	-	receptor-like protein kinase, putative, expressed	2.48732	2.10325	2.05154	3.07337	3.42886	2.31996	3.32617	3.61797	2.88232	1.12044	1.22117	1.0225	1.12029	2.20656	3.07759	5.34083	10.5092	8.1526	4.28092	3.78945	7.20759	5.99217	6.04632	5.96942	7.26337	6.36995	11.4327	2.05486	2.98246	3.12056
LOC_Os01g12440	Chr. 1	6813714	6815546	+	AP2 domain containing protein, expressed	31.8769	24.4332	19.7723	4.7153	8.43875	7.71135	9.99823	7.9101	9.50912	8.18643	5.76593	8.299	6.08917	11.8178	24.8964	8.98784	8.63072	6.44493	8.53921	5.04251	6.01209	3.55778	3.93282	5.34684	9.07173	17.1176	8.61743	16.4747	12.8571	11.07
LOC_Os01g12560	Chr. 1	6909691	6912131	-	3-methyl-2-oxobutanoate hydroxymethyltransferase, putative, expressed	4.67697	5.30298	4.20345	7.20308	7.45266	7.59774	9.35011	9.09377	11.4443	5.68568	7.26574	7.9957	7.30036	16.4987	16.9725	6.97411	7.98086	7.26108	14.8691	15.1618	12.5058	6.12544	4.84932	7.12265	7.5529	11.6282	10.9142	16.5337	8.31513	8.25105
LOC_Os01g12570	Chr. 1	6912704	6915127	-	3-methyl-2-oxobutanoate hydroxymethyltransferase, putative, expressed	0.125724	0.227774	0.0653092	0.144534	0.105766	0.0984724	0.0189865	0.0305568	0.0369872	0.0394628	0	0	0	0	0	0.853391	2.74332	1.12142	1.75444	0.552544	0.652778	0	0.183315	0.0681496	0.0319778	0	0	0	0	0
LOC_Os01g12580	Chr. 1	6922082	6923336	-	late embryogenesis abundant protein, putative, expressed	1.7093	1.89596	2.07181	3.74292	3.69758	3.27261	24.0679	17.1319	9.3389	142.101	100.773	132.259	313.054	227.069	510.298	1.54698	1.38619	2.00281	4.3652	1.22046	10.7063	54.3164	53.6433	197.926	628.288	1877.49	985.399	1069.91	506.184	816.694
LOC_Os01g12590	Chr. 1	6928001	6934154	+	retrotransposon protein, putative, unclassified, expressed	0.158801	0.147094	0.0955165	0.261349	0.253121	0.453877	0.262537	0.170635	0.265556	0.0314811	0	0.0551135	0	0.0200269	0.0418124	0	0	0	0	0.00864288	0.00964349	0.0100675	0.0097492	0	0	0	0	0	0	0
LOC_Os01g12600	Chr. 1	6934782	6938200	-	retrotransposon protein, putative, unclassified, expressed	0.090774	0.187948	0.0471538	0.264366	0.356364	0.410788	0.237613	0.132374	0.409478	0.0759799	0	0.0332542	0.0495917	0.0181256	0.10596	0	0	0	0	0	0	0	0	0.0164015	0	0	0	0	0	0
LOC_Os01g12640	Chr. 1	6957017	6958745	-	expressed protein	18.9134	11.6968	15.6297	7.37344	7.15253	7.04725	24.0467	30.8462	32.602	11.8538	5.49655	11.907	11.5673	17.3192	22.3305	22.1545	12.1579	7.84524	4.30271	4.03327	4.67879	6.07769	8.44915	6.77882	5.00744	5.67389	4.85912	4.86639	3.20471	4.39205
LOC_Os01g12650	Chr. 1	6967620	6970164	+	reticulon domain containing protein, putative, expressed	36.3928	35.2372	38.2989	95.6803	93.8829	98.2328	47.667	46.2198	60.2428	52.248	44.6256	51.0418	31.5283	57.6645	7.34534	21.4036	18.7205	17.2913	74.5924	73.3587	63.9593	20.1923	17.6305	19.6631	12.4618	4.53563	5.56474	3.17536	3.53882	4.68829
LOC_Os01g12660	Chr. 1	6970861	6976710	-	AAA-type ATPase family protein, putative, expressed	5.50865	5.22167	9.04963	4.8921	4.0935	5.21347	2.90126	2.8116	3.50456	4.62527	3.56217	3.42436	9.74322	16.9944	24.4234	4.13177	2.10716	1.84257	3.08993	3.02623	2.60196	2.44681	2.22888	5.80403	34.0297	80.6431	54.0649	90.9939	77.4793	102.117
LOC_Os01g12690	Chr. 1	7009033	7010505	+	plant-specific domain TIGR01568 family protein, expressed	16.9558	10.446	14.4457	7.30276	7.11746	3.40386	0.754048	1.07872	1.10171	0.130605	0.145442	0.152432	0.265207	1.74478	1.5612	122.878	93.6342	49.8268	7.21063	8.78485	5.161	2.04658	7.72523	4.84924	0.634998	1.88745	7.35211	0.276508	0.185679	0.655975
LOC_Os01g12710	Chr. 1	7024297	7030610	+	oxidoreductase, short chain dehydrogenase/reductase family domain containing protein, expressed	49.3251	57.476	51.4317	18.1414	12.8625	15.5846	13.461	10.3629	11.7251	17.9477	24.5988	20.9882	20.5967	11.3727	57.5022	40.3111	56.18	47.1286	50.4979	61.7741	59.5528	59.8738	50.9915	53.3523	140.755	148.304	166.852	18.5599	54.8172	43.6214
LOC_Os01g12730	Chr. 1	7043932	7047559	+	ras-related protein, putative, expressed	28.3511	27.7722	30.1713	38.6272	34.7321	38.1374	22.2572	17.8927	23.8793	53.3708	43.8013	40.6137	41.9248	36.1412	43.9116	23.6153	24.1878	22.8218	37.943	45.3465	33.8007	24.0931	22.5691	23.7307	29.8414	30.1237	31.7235	29.5681	32.4953	41.591
LOC_Os01g12740	Chr. 1	7048273	7050877	+	cytochrome P450, putative, expressed	38.2366	40.2966	35.6758	20.8511	17.7441	17.1856	14.4186	11.4664	14.2391	4.50968	3.13429	1.95976	2.14322	5.27992	11.0107	19.0342	15.4282	31.9362	8.11336	8.27154	7.1717	17.2754	6.41831	7.51175	4.069	12.7344	10.743	14.8002	23.8947	39.2464
LOC_Os01g12750	Chr. 1	7053100	7056375	+	cytochrome P450, putative, expressed	37.5905	33.656	29.0306	18.9634	19.5512	19.7271	11.7536	9.3267	10.6852	3.49475	1.70028	2.3463	1.65355	2.84916	3.2176	15.878	31.8709	42.69	18.7225	21.0987	19.1449	42.2195	19.5124	22.7053	21.363	34.5837	30.6127	6.68051	21.2003	25.8817
LOC_Os01g12760	Chr. 1	7061344	7065249	+	cytochrome P450, putative, expressed	13.7477	11.0324	12.1725	7.63491	5.34924	8.91549	4.80135	2.97643	4.78062	2.58726	1.15247	1.32649	1.67261	1.3755	5.47849	2.62166	3.50942	2.53525	0.579956	0.334861	1.76624	0.780115	1.47656	1.18083	4.01336	3.95701	3.27613	1.54266	5.25466	3.51554
LOC_Os01g12770	Chr. 1	7071481	7073789	+	cytochrome P450, putative, expressed	12.9207	10.8039	11.2438	10.258	7.15347	8.70727	5.22002	5.01917	7.60237	0.727929	0.579015	0.424791	0.452491	0.82692	0.635336	2.0689	3.79083	4.48358	0.634556	1.22763	0.700806	0.897898	0.772895	0.748264	0.61795	1.68683	0.808546	0.786285	3.00609	3.94988
LOC_Os01g12800	Chr. 1	7085842	7089194	-	peroxisomal membrane protein, putative, expressed	4.30521	4.40634	4.98108	10.3486	9.93241	9.86061	7.92015	8.37093	9.72951	9.09081	8.68708	9.73188	8.82011	12.2501	15.9575	13.7082	12.3414	11.8574	16.3313	14.3172	16.5956	9.66448	7.36157	8.80429	10.7014	16.9565	16.5628	21.5686	14.9327	20.2459
LOC_Os01g12810	Chr. 1	7092032	7095355	+	retrotransposon protein, putative, unclassified, expressed	4.05957	3.14739	4.0318	39.2763	31.2927	28.145	29.8269	28.1656	29.1051	15.6276	10.7018	20.3227	10.3759	19.8189	29.7744	7.96319	3.80705	3.16831	4.28655	2.53357	4.91095	2.26186	3.0039	2.6949	1.58294	1.92706	1.69693	16.828	24.4201	29.9205
LOC_Os01g12820	Chr. 1	7095374	7097654	-	harpin-induced protein, putative, expressed	0.720501	1.68518	1.9684	5.98828	6.94421	9.25216	14.6528	17.7969	21.6363	21.9788	41.6383	36.6009	22.7136	27.1432	28.4084	0.260833	0.369248	0.459631	1.51874	1.95924	3.5716	6.01084	5.8519	4.05017	2.98644	2.84584	2.40705	8.63353	2.61978	3.66004
LOC_Os01g12840	Chr. 1	7104273	7109141	-	expressed protein	3.9314	3.08642	3.59091	6.2973	5.34679	4.34515	1.88998	1.21032	1.52285	1.6659	0.732899	1.2062	1.34238	2.2373	2.62235	6.56465	2.92921	1.71303	3.10165	2.52395	2.26805	1.10496	1.33753	0.870175	0.733295	0.709692	0.825142	0.821086	0.730984	0.755368
LOC_Os01g12860	Chr. 1	7115771	7124102	+	MYB family transcription factor, putative, expressed	1.36255	1.45249	1.52772	9.04484	8.38312	9.04485	0.920867	0.708231	1.20653	0.796083	0.169759	0.029653	0.280068	0.840462	0.458929	1.36258	1.3067	1.49377	5.53698	6.6265	5.8371	0.438751	0.597976	1.11153	0.46666	0.224798	0.205447	0.092211	0.144482	0.0638042
LOC_Os01g12870	Chr. 1	7125360	7128912	-	eukaryotic translation initiation factor 3 subunit E-interacting protein, putative, expressed	30.3721	34.5435	31.7727	32.2098	43.7335	38.0838	21.521	19.2336	30.3613	21.5076	12.8938	16.8053	19.4062	38.5284	44.1369	14.3241	16.919	15.6125	31.1138	32.2769	28.7685	14.5262	10.6038	17.8875	17.4817	15.6149	22.4371	26.6981	26.4266	29.9779
LOC_Os01g12890	Chr. 1	7157780	7164385	+	expressed protein	0.973998	0.897664	1.06127	1.27812	1.30567	1.58777	2.89158	3.08322	3.2009	3.1467	2.05932	2.67611	3.25758	2.24845	1.71136	1.59961	2.07344	1.21292	3.35408	3.63575	5.39976	3.36229	3.35296	2.82009	3.70999	1.79453	1.55843	1.84027	2.57604	1.60106
LOC_Os01g12910	Chr. 1	7173618	7175813	+	thioesterase family protein, putative, expressed	17.7319	12.0385	18.8226	12.5263	12.0344	11.6742	7.87822	5.18409	6.95545	3.62983	4.85062	6.00165	4.49266	6.92741	6.62091	15.5596	13.0612	13.9904	5.76593	6.17855	8.59879	6.11357	5.92026	5.64163	3.98717	6.42328	5.26826	5.19641	5.10313	4.40586
LOC_Os01g12950	Chr. 1	7197022	7214143	+	ubiquitin-conjugating enzyme, putative, expressed	2.12105	2.50035	2.10711	2.83351	2.76116	2.84562	2.21649	2.06205	2.87859	1.65226	1.64514	1.99078	1.59014	2.15165	1.93631	3.56463	4.53176	3.79047	5.23599	5.81159	5.50193	3.26355	3.34095	2.70228	2.59899	3.35377	2.79302	4.49749	4.10382	4.32016
LOC_Os01g13030	Chr. 1	7249761	7254629	+	OsIAA3 - Auxin-responsive Aux/IAA gene family member, expressed	44.3907	43.213	43.9104	80.4614	69.418	65.725	31.8766	25.666	30.7046	10.0174	8.65729	9.51351	5.72209	11.921	15.2878	63.9683	55.873	42.031	46.5957	48.1657	47.5219	20.9652	19.9789	13.4922	8.30546	14.5441	15.3009	18.6347	8.77042	14.6424
LOC_Os01g13050	Chr. 1	7263022	7263843	+	long cell-linked locus protein, putative, expressed	1.28492	0.775959	0.444979	1.08325	1.32115	2.79556	4.98048	7.80737	6.67824	1.07551	2.54508	4.23646	0.701978	5.90112	1.17848	0.34887	0.113972	0	0.234387	0	0.247092	0.515913	0.8743	0.928663	0.217878	0.237899	0	0	0	0
LOC_Os01g13070	Chr. 1	7276019	7277972	+	expressed protein	3.42041	2.94419	2.59529	2.43881	2.97441	1.56526	4.59663	4.52087	3.75369	1.54407	1.18214	2.57646	1.67968	2.25614	0.99976	3.13038	1.8817	1.51303	2.01901	3.06011	2.30582	2.17575	3.36215	3.37479	1.0166	0.469623	0.270124	0.306468	0.583093	0.136322
LOC_Os01g13080	Chr. 1	7278720	7280250	-	60S acidic ribosomal protein, putative, expressed	112.725	128.148	120.919	127.128	171.947	154.244	79.2412	71.8954	96.2155	77.7508	75.1806	90.846	68.041	106.734	55.4597	76.3375	68.1213	83.5857	225.648	181.678	145.135	53.1143	37.0041	73.8037	41.2055	55.6641	40.1581	58.1851	34.3578	42.4124
LOC_Os01g13090	Chr. 1	7281734	7285992	+	nucleic acid binding protein, putative, expressed	19.6724	15.2368	16.3127	20.6724	24.5177	22.9412	12.0156	9.4918	12.0037	6.49504	5.39919	7.00663	7.80187	8.07456	7.50873	11.7904	8.68594	12.1911	14.8725	14.2025	12.5681	9.17135	9.73125	5.68723	5.4855	7.08225	5.71865	4.68967	3.64153	5.98738
LOC_Os01g13120	Chr. 1	7297672	7298971	+	aquaporin protein, putative, expressed	21.8235	29.6315	43.7329	12.7759	10.6388	9.59843	3.34644	3.46809	2.91384	0.210771	0.176036	0.276745	0.137569	0.0502811	0.125973	43.2095	11.6145	19.9306	3.72063	3.16813	3.0991	0.909949	1.51758	0.909968	0.170794	0.23311	0	0.860585	0.973861	2.53075
LOC_Os01g13130	Chr. 1	7302368	7303788	+	aquaporin protein, putative, expressed	98.4079	107.127	124.234	38.83	32.3694	23.0338	32.9684	37.4074	39.4537	7.58003	4.5582	8.89105	2.85853	7.23311	4.67137	49.5693	15.6796	14.1621	5.28618	3.99559	4.45817	2.90887	3.9906	2.83621	1.06467	1.65433	0.518642	0.504363	1.04172	0.475892
LOC_Os01g13140	Chr. 1	7307881	7309906	-	WD domain, G-beta repeat domain containing protein, expressed	1.78586	0.986034	0.340152	5.91276	6.51019	3.60568	0.251716	0.260428	0.630463	0.0373701	0	0	0	0	0	1.45464	0.665302	0.732378	2.50839	0.523242	1.37369	0.179262	0.208312	0.29041	0	0	0	0	0	0
LOC_Os01g13180	Chr. 1	7345590	7346978	-	expressed protein	0.845743	0.875558	1.10788	2.33346	6.35177	4.07053	21.6127	32.5313	33.3191	13.6657	11.6192	13.9423	9.04005	13.0402	0.993365	0.159742	0.117418	0.497638	13.5628	8.66969	21.4257	30.8278	32.7268	25.3138	9.87652	2.69602	0.947669	1.42426	3.2818	0.652167
LOC_Os01g13190	Chr. 1	7348563	7352146	+	histidinol dehydrogenase, chloroplast precursor, putative, expressed	29.646	32.674	31.175	22.772	27.6796	26.5247	11.7376	10.5517	16.3327	8.81747	8.30551	8.66402	8.15877	14.3336	14.9699	30.9911	24.1982	32.1021	55.7798	54.2232	39.2022	15.5144	12.1745	17.6346	16.5212	26.6426	25.2011	28.2388	25.2447	30.7533
LOC_Os01g13210	Chr. 1	7363643	7366111	-	salt stress root protein RS1, putative, expressed	41.2713	54.7045	42.0915	18.9287	13.9889	14.7182	32.3555	28.244	24.135	24.3475	37.5958	32.0874	21.3068	19.4761	43.3493	80.9547	140.458	103.592	55.8619	60.0477	61.7594	78.1516	47.1741	55.9577	111.849	185.953	182.622	28.2918	64.532	78.7167
LOC_Os01g13229	Chr. 1	7369672	7374369	-	cyclin-A1, putative, expressed	0.224672	0.413498	0.285289	1.23977	0.784023	1.27743	0.0753987	0.121346	0.235011	0	0.0349032	0.0274355	0	0.179449	0.0749313	1.24713	0.770565	1.04423	1.50272	1.98772	1.06572	0.300697	0.669735	0.784836	0.457161	0.305048	0.760334	0.170631	0.334195	0.560813
LOC_Os01g13250	Chr. 1	7385895	7388164	+	sarcoma antigen NY-SAR-91, putative, expressed	0	0	0	0.598935	0.521764	0.777257	1.57357	0.361784	1.86115	0.934456	4.29252	2.55615	3.25288	4.90428	1.58243	0	0	0.114459	0.101824	0.384821	0.214686	0.224126	0	0.100859	0	0.10335	0	0	0.166063	0
LOC_Os01g13270	Chr. 1	7400509	7404312	+	AGC_PVPK_like_kin82y.4 - ACG kinases include homologs to PKA, PKG and PKC, expressed	11.471	7.01261	20.1622	0.204629	0.360487	0.516353	0.418145	0.384549	0.523657	0.186235	0.0345653	0.298869	0.0270122	0.177712	0.296824	1.5304	0.631535	0.577891	0.568213	0.587988	0.741634	0.327565	0.374882	0.294815	0.37728	0.137316	0.202724	0.140816	0.286832	0.116923
LOC_Os01g13280	Chr. 1	7404888	7409640	-	ubiquitin conjugating enzyme protein, putative, expressed	5.96524	6.79001	6.72161	10.0716	8.35544	11.8704	12.8719	11.4255	9.01039	24.5926	15.6849	22.6033	25.0338	13.5824	7.27499	4.7058	5.78079	6.24364	11.6935	13.1044	13.8682	15.2287	16.9628	13.7061	14.9763	9.89058	10.4298	9.1284	12.8197	9.96569
LOC_Os01g13360	Chr. 1	7443685	7447196	-	phosphatidylinositol 3- and 4-kinase family protein, putative, expressed	0.0382731	0	0	0	0.128789	0.299771	55.7183	60.0174	43.4849	115.64	177.847	140.07	92.0641	72.518	6.96948	0	0.0611068	0.070631	0.439838	0.37599	12.4531	63.6433	72.0553	22.8	16.8606	13.733	3.9679	6.6709	9.61554	0.158387
LOC_Os01g13390	Chr. 1	7457835	7459959	+	expressed protein	9.34653	6.20634	5.00231	35.9465	26.1034	31.7472	13.9438	10.2797	13.7762	8.653	14.916	12.3991	5.20936	12.1027	8.07637	32.5542	15.5256	26.7149	6.30311	6.88276	5.1742	3.63905	2.25755	1.12585	2.35327	3.35609	3.48377	12.1533	16.599	36.7814
LOC_Os01g13430	Chr. 1	7477641	7482824	-	importin-alpha re-exporter, putative, expressed	15.2057	17.9617	16.4631	29.9028	31.2844	34.4931	19.4136	18.6679	25.9556	9.45821	3.01768	3.91768	3.68194	11.0106	6.89641	11.8109	13.6208	11.1183	34.1535	39.9725	31.9078	8.28577	7.61771	11.8351	8.74094	7.45588	8.80848	9.43843	6.59902	9.84559
LOC_Os01g13460	Chr. 1	7495057	7498391	-	helix-loop-helix DNA-binding domain containing protein, expressed	21.7842	17.7525	28.8797	24.1558	29.5478	32.7369	56.5973	59.9894	58.415	50.4882	56.4948	52.9565	34.188	46.2717	21.8348	31.0533	25.3137	21.9325	53.3324	53.5187	61.9977	60.7983	57.3825	50.3664	36.0373	35.1898	31.041	29.413	26.8346	31.4912
LOC_Os01g13470	Chr. 1	7506213	7511768	+	KH domain containing protein, putative, expressed	10.7726	12.1662	11.0941	17.3726	14.766	17.4651	17.6677	15.9657	19.525	21.754	22.5137	21.6501	21.1746	21.6835	13.7556	12.9676	14.393	12.0949	16.8199	19.8452	19.5569	12.7945	13.2248	11.7195	11.7839	10.3352	13.1269	11.6714	10.8078	13.2717
LOC_Os01g13480	Chr. 1	7517210	7518741	+	glutaredoxin, putative, expressed	4.66747	6.41968	3.91397	13.8897	10.9568	9.81832	24.9121	12.5434	13.6921	5.7346	3.77569	3.59076	3.86134	4.35375	12.2754	15.8228	14.6203	27.6865	2.51775	1.20665	1.84641	4.73869	1.78888	1.19273	2.10298	3.74062	2.46047	14.2424	32.1351	37.0543
LOC_Os01g13490	Chr. 1	7519617	7524433	+	expressed protein	3.44424	3.26127	3.7965	6.37389	7.49101	6.40422	5.07453	4.28763	5.3382	3.797	2.58398	3.23134	2.06523	4.4787	2.22736	2.50894	2.77188	2.27375	6.6199	5.64652	7.17257	1.61902	1.61682	2.27679	0.982871	1.02653	0.541247	1.53119	0.899687	1.09259
LOC_Os01g13530	Chr. 1	7557172	7560626	+	ABIL2, putative, expressed	1.35183	1.64287	1.19073	6.59469	5.90038	5.30937	1.59769	1.65707	2.38618	2.14003	2.30096	1.77636	1.50917	3.45042	3.79304	1.75539	2.22088	1.48237	3.28075	3.64672	3.66202	0.849565	1.09694	0.796484	1.52483	1.43643	1.37704	2.71173	1.49499	1.3204
LOC_Os01g13540	Chr. 1	7571236	7576817	+	NIN, putative, expressed	7.00768	7.12883	7.95956	9.199	7.05891	7.65164	6.93277	5.11327	4.45415	3.58806	2.93299	2.62288	3.45473	8.19537	9.71872	16.9218	17.5067	16.5511	7.15404	8.55127	8.08552	5.40154	5.94	5.45476	7.76367	9.4396	11.824	10.0265	14.747	21.9455
LOC_Os01g13570	Chr. 1	7590399	7592760	-	phosphoglycerate mutase, putative, expressed	17.2183	18.1253	16.2545	3.23562	2.36773	1.98833	1.72518	1.36812	1.89957	1.03934	1.50463	0.909774	0.497471	1.43806	1.82215	30.702	28.8564	42.4692	19.7059	22.0426	12.7987	18.0978	9.60769	7.62817	7.74828	23.9094	20.9462	6.41262	5.09774	9.5431
LOC_Os01g13610	Chr. 1	7619080	7624561	-	isoflavone reductase homolog IRL, putative, expressed	14.7628	11.2342	9.12282	13.683	19.2686	8.88987	8.70929	6.26277	6.13676	0.577721	0.160838	0.126426	0.125692	2.5267	0.0383657	0.791244	1.02036	1.7455	1.09117	2.85495	10.928	28.7291	13.8209	36.9559	19.2719	28.2417	32.7461	33.0677	24.0925	10.3371
LOC_Os01g13660	Chr. 1	7652869	7656854	-	expressed protein	14.2669	14.2898	13.7106	19.5177	16.2828	14.862	13.7029	11.8242	14.3125	11.2849	15.0105	15.4052	9.39214	12.2213	20.4841	29.4396	30.1815	27.1187	41.6528	38.5429	39.2601	23.5866	21.7174	23.935	15.7851	21.8318	21.7686	33.0745	21.7098	30.3219
LOC_Os01g13690	Chr. 1	7665101	7668163	+	ligA, putative, expressed	11.5815	10.7014	10.4492	14.8793	11.965	10.0525	28.966	33.0868	41.8727	9.85343	8.84215	11.5002	11.4889	17.1314	10.8762	24.7976	37.2524	56.4949	12.6758	13.3683	13.3042	12.7879	12.1465	10.1877	6.71837	9.11322	5.65299	7.08869	5.75752	6.30634
LOC_Os01g13700	Chr. 1	7670066	7672762	+	DNA-binding protein-related, putative, expressed	63.8299	69.0675	67.274	77.3871	84.8664	87.0304	68.7136	67.7775	75.7924	52.1712	53.6598	57.3382	42.2495	63.1973	32.2787	44.0002	45.7646	50.8385	64.7445	64.0365	65.9232	34.6891	33.1883	32.0342	26.3636	26.6064	27.9894	27.2188	20.191	24.4292
LOC_Os01g13710	Chr. 1	7672983	7676403	+	transposon protein, putative, unclassified, expressed	9.97854	8.88318	12.8694	0.0791135	0	0.112293	0.194862	0.146351	0.177149	0.108003	0.0300682	0.165445	0.164484	0.309181	0.107586	4.20407	1.28186	1.21707	0.0235374	0.133432	0.148879	0	0.326108	0.0233143	0.0218796	0.191121	0.0251926	0.220491	0.11516	0.101711
LOC_Os01g13740	Chr. 1	7686884	7693987	-	myb-like DNA-binding domain containing protein, expressed	47.2237	51.3095	42.9165	55.9743	54.0273	51.0201	41.2404	32.0015	34.2263	9.07994	4.69851	6.76016	4.16568	8.21702	15.4155	63.1325	77.8341	112.04	34.199	30.4422	24.1938	36.9515	28.4706	19.9201	16.295	23.5557	23.781	18.6712	66.9293	77.0045
LOC_Os01g13770	Chr. 1	7718189	7722451	-	DUF250 domain containing protein, putative, expressed	9.37186	14.3517	11.2603	7.35478	4.11232	7.46606	3.69573	3.47517	4.26041	1.20832	0.736865	0.705126	0.275406	1.09811	0.504383	16.0016	13.0729	24.5263	9.55514	13.5537	8.93621	3.94695	3.60832	4.1982	2.47115	4.20006	3.38218	0.887525	4.37641	9.9432
LOC_Os01g13780	Chr. 1	7724283	7725533	+	expressed protein	5.14429	5.02978	5.42938	1.6897	1.05329	1.87604	0.912523	0.635074	0.864808	0.153782	0.285419	0.314094	0.0892202	0.733718	0	0.221704	0.391113	0.753454	0.312797	0.422196	0.423967	0.196715	0.190495	0.177047	0	0	0.0956553	0	0	0
LOC_Os01g13860	Chr. 1	7771960	7774282	+	expressed protein	0	0.0776448	0	0.137955	0	0.234975	0.0906113	0	0	0	0	0	0	0	0	2.60654	2.47475	2.67592	3.94018	4.34322	2.76917	0.54205	0.52491	0.406546	0	0	0.0878596	0	0	0
LOC_Os01g13870	Chr. 1	7776045	7777328	+	expressed protein	0.119335	0.123542	0.165308	0.804844	0.223091	0.498498	0.0240289	0.077344	0	0	0	0	0	0	0	2.46247	4.48805	2.59378	1.13196	1.97445	1.46869	0	0.0927996	0.129373	0.0809408	0.0441892	0.0465984	0.135947	0.0355017	0
LOC_Os01g13930	Chr. 1	7804166	7805842	+	expressed protein	9.03963	6.4483	6.07296	9.72375	8.74214	8.53962	4.24496	5.68282	5.75106	1.56407	1.11651	1.50952	0.558421	11.7486	7.22283	22.5142	12.6137	12.7327	6.57252	6.01165	5.23343	2.92415	3.61413	3.39363	1.23492	1.59678	1.609	4.43939	4.04812	5.47633
LOC_Os01g13950	Chr. 1	7817704	7818394	+	OsGrx_A1 - glutaredoxin subgroup III, expressed	1.99571	0.765211	0.998305	2.51523	4.39415	2.08417	2.5897	3.44925	5.30587	2.8769	2.89368	4.63037	1.77679	3.0109	0.443732	2.80964	1.49483	0.636565	3.64046	3.59245	3.66722	2.04779	1.63816	1.44238	0.451207	1.14956	0.519529	0.252613	0.39581	0.43698
LOC_Os01g14050	Chr. 1	7862001	7867812	-	C2 domain containing protein, putative, expressed	19.2207	18.4932	20.985	11.2157	8.95501	10.547	6.78793	6.11226	6.36508	4.76129	3.40455	4.45292	2.1154	5.83465	3.23513	8.19375	11.0896	10.2152	13.2599	14.1794	12.8732	8.48671	7.65961	8.28734	6.7011	9.71147	11.5035	2.75123	3.90111	5.45145
LOC_Os01g14060	Chr. 1	7870790	7872213	+	expressed protein	3.22782	2.62087	3.28772	0.291039	0.070991	0.46267	0.305855	0.676832	0.819264	0.158927	0.530943	0.139115	0	0.22748	0	0	0	0.0778663	0	0	0	0	0	0.0686141	0	0	0	0	0.056486	0
LOC_Os01g14100	Chr. 1	7894959	7900874	-	BT1 family protein, putative, expressed	3.71229	4.00601	4.21634	4.64384	4.42862	4.12324	2.93613	2.00332	2.92469	3.00194	4.59658	3.59584	4.17652	4.37221	6.21673	6.91885	7.68506	6.5799	5.75025	5.33535	6.8605	4.85057	4.60545	4.72372	8.59398	13.3154	13.8939	17.3104	14.5583	17.39
LOC_Os01g14140	Chr. 1	7928083	7929764	-	X8 domain containing protein, expressed	5.00086	5.72939	5.12626	10.1797	13.3128	12.8822	9.42511	9.918	11.6128	7.36708	5.31394	7.76776	3.27849	19.7317	8.47271	13.6141	10.5039	8.53154	17.5878	10.6185	14.3866	5.22059	4.58885	10.9876	4.68083	1.99994	2.57764	2.12687	2.32086	2.12865
LOC_Os01g14310	Chr. 1	8016552	8019035	-	expressed protein	0.0425629	0	0	0.0782894	0.0477414	0.133348	0.179977	0.124137	0.0500868	1.60318	1.01167	0.514553	1.39518	0.254967	0.170344	0	0	0	0.465845	0.352111	0.343766	0.871571	1.29084	0.876716	0.25982	0.18913	0.0498603	0.0484876	0.0759736	0
LOC_Os01g14410	Chr. 1	8061858	8062908	+	early light-induced protein, chloroplast precursor, putative, expressed	65.2572	50.2268	25.3133	784.626	472.132	617.132	97.5835	146.632	261.434	39.3598	18.7102	26.6603	33.3795	74.5419	139.173	962.452	119.795	253.386	12.3707	8.43523	2.58363	106.156	41.6668	12.658	15.676	33.226	29.4166	694.638	758.182	2340.17
LOC_Os01g14420	Chr. 1	8064796	8069095	-	RWP-RK domain-containing protein, putative, expressed	1.39631	1.74986	1.56519	3.21043	3.66819	4.0676	1.10982	1.2503	1.5999	1.15336	1.28439	0.928821	1.24462	2.24518	3.01472	4.82872	4.26313	3.93303	5.79122	4.36972	3.98529	2.39009	1.84304	3.06734	2.8412	4.04112	3.09923	3.05577	3.01708	4.51844
LOC_Os01g14440	Chr. 1	8084372	8087044	+	WRKY1, expressed	96.0384	52.8261	58.586	32.1305	60.7856	24.6006	33.5386	37.4408	32.156	4.3985	5.67512	3.63776	4.85739	11.9837	17.3567	152.321	130.923	69.9126	41.9921	41.5488	38.665	50.9585	135.275	143.17	68.4823	69.1925	125.948	22.6245	41.8538	33.6234
LOC_Os01g14510	Chr. 1	8125667	8128193	-	BRASSINOSTEROID INSENSITIVE 1 precursor, putative, expressed	6.61181	7.08402	6.7792	1.7791	1.78119	2.14081	1.56969	1.03857	0.985315	1.48627	2.09916	2.06255	1.64046	2.28303	3.8999	5.51882	5.25515	8.45419	6.60451	3.19468	8.52823	9.52923	6.93778	7.04273	8.31306	10.0712	9.9777	6.11782	5.64326	7.3056
LOC_Os01g14514	Chr. 1	8130247	8131090	+	expressed protein	10.2272	12.4672	12.26	5.00904	4.68364	6.13022	7.60362	6.6481	7.05014	4.40683	16.33	3.79098	3.90122	6.16271	6.9631	0.0657232	0	0	0	0	0	0	0	0.0656061	0	0	0	0	0	0
LOC_Os01g14590	Chr. 1	8175375	8177889	-	pathogen-related protein, putative, expressed	2.6141	1.42252	1.81057	0.863032	1.3533	1.46998	0.850283	0.781966	0.591577	0.210391	0.468582	0.147331	0.183095	0.963655	0.201193	1.7835	1.6766	2.10285	0.990378	0.866415	2.62948	1.45329	2.1501	2.21632	1.60256	2.01044	2.74821	3.28341	2.36296	3.76451
LOC_Os01g14670	Chr. 1	8203765	8206969	-	Cupin domain containing protein, expressed	721.661	483.247	476.134	1287.02	1476.17	1307.44	318.1	225.736	268.512	14.0314	2.32444	12.2315	2.27064	25.1186	0.60067	200.516	106.96	84.5984	44.1752	45.8445	31.6503	18.5236	31.4586	20.126	7.65834	9.9524	9.46715	4.41912	6.7181	6.55234
LOC_Os01g14770	Chr. 1	8251639	8263539	-	retrotransposon protein, putative, unclassified, expressed	3.24948	3.77898	3.57675	2.79103	2.14355	2.38442	2.17909	1.80917	2.09725	1.1233	0.88064	1.42378	1.02449	1.18337	1.7402	0.0310933	0	0	0.0313348	0.0296058	0	0.0258644	0.0250465	0.0232784	0.00728195	0.0238533	0.0251538	0.0163075	0.0191637	0.0253885
LOC_Os01g14850	Chr. 1	8305547	8306555	-	MFS18 protein precursor, putative, expressed	113.389	122.155	88.2993	582.864	492.101	491.207	36.877	60.7275	72.3752	19.9563	12.3148	20.3615	17.0353	51.0642	109.702	144.916	168.105	139.315	216.514	189.596	239.697	26.7675	39.797	25.7925	15.6046	19.2879	13.5794	27.3914	7.72536	15.382
LOC_Os01g14860	Chr. 1	8329704	8334052	+	CGMC_GSK.1 - CGMC includes CDA, MAPK, GSK3, and CLKC kinases, expressed	25.2461	29.4484	32.3057	43.9544	39.1028	40.4438	42.3287	44.6651	39.1413	49.7115	40.2609	50.3641	39.8207	41.8462	30.245	34.9834	28.486	27.6159	32.866	32.5861	37.0893	36.7731	41.986	24.1178	30.0425	23.5656	27.5834	28.4186	23.1267	27.5453
LOC_Os01g14880	Chr. 1	8339182	8339424	-	expressed protein	0	0.217597	0	0	0.23576	0.219503	0.253935	0	0.742027	0.527795	0	0.693001	2.06693	0	2.73391	0.228273	0	0	1.61033	0	0.970064	10.6335	12.5039	4.32946	5.13225	0.700481	1.96979	0.47889	3.56419	1.24261
LOC_Os01g14890	Chr. 1	8343761	8346041	+	expressed protein	7.34089	6.71506	7.90912	2.89343	1.56839	2.75823	2.11162	1.88802	1.78256	0.341361	0.217222	0.298807	0.0848779	0.465339	0.116585	5.94778	7.60692	15.1958	5.18628	7.069	4.2574	4.39782	3.17142	2.31592	1.34356	3.53809	3.41249	0.663709	1.14394	3.16879
LOC_Os01g14900	Chr. 1	8347893	8351006	+	glycerol-3-phosphate acyltransferase, putative, expressed	0.674888	0.838416	0.757252	0	0	0	0	0	0.0317675	0	0	0	0	0	0.0540202	0.410457	9.16613	5.71255	1.12275	0.893305	0.622953	0	0.535314	0.117065	0.0823953	0.0899666	0	0.0307532	0	0.031919
LOC_Os01g14940	Chr. 1	8380053	8380586	+	invertase/pectin methylesterase inhibitor family protein, putative, expressed	111.524	120.506	254.984	0.0879656	0	0	0	0.0929866	0	0	0	0	0.104508	0.114592	0.0956987	44.4594	13.8457	6.58976	0.418737	0	0.110358	0.230422	0.223136	0	0	0.106253	0	0.108961	0.0853636	0
LOC_Os01g14960	Chr. 1	8387587	8388859	-	expressed protein	1.97767	1.91387	2.09932	2.96551	2.41118	2.20002	1.45436	1.08672	1.51778	1.61937	0.480888	1.18125	2.58367	0.721119	1.11842	1.77431	2.24231	2.32734	0.75288	1.51159	1.19053	0.517868	0.300896	0.745745	0.61237	0.2388	0.453276	0.0489774	0.844151	0.355837
LOC_Os01g14970	Chr. 1	8394453	8395803	+	expressed protein	4.6123	2.38745	2.67086	4.9025	3.85889	3.07954	0.685118	0.551312	0.711819	0.0474664	0	0	0	0.0452939	0.605218	0.780116	2.13274	3.16283	1.40684	0.586417	1.265	0.865234	0.573283	0.163942	0.500024	0.419977	0.221437	0.129205	0.506116	0.357606
LOC_Os01g14990	Chr. 1	8401311	8402406	-	GCRP6 - Glycine and cysteine rich family protein precursor, putative, expressed	0.0603729	0.125003	0.0627231	0.499719	0.40631	0.126097	0.0729388	0.176081	0	0.227401	0.253234	0.199053	1.18739	0.216993	3.2619	0.0655678	0.321304	0.89132	0.660772	1.43591	0.835906	1.89077	0.633801	1.43992	2.33408	3.4875	2.75823	2.20086	2.1014	3.85473
LOC_Os01g15000	Chr. 1	8404247	8408377	+	lipase, putative, expressed	9.17792	9.50147	8.02352	4.95814	5.44022	4.87027	14.3899	10.2828	8.01243	23.8427	19.1701	18.3898	26.803	12.4485	32.6627	16.3696	21.1859	20.334	9.28967	8.95067	15.6691	38.0191	45.2379	51.6504	93.3188	70.416	69.2072	22.6535	52.8763	29.0925
LOC_Os01g15010	Chr. 1	8413832	8419026	-	miro, putative, expressed	49.7085	51.5896	47.9855	103.167	104.822	111.091	88.9061	87.349	88.3283	59.6023	78.304	80.899	77.6684	110.076	91.969	66.8974	58.5092	62.2775	73.6284	58.214	64.141	56.3334	55.4219	52.4525	41.8072	65.2061	61.2882	123.354	88.3956	133.908
LOC_Os01g15039	Chr. 1	8447460	8451535	-	pectinesterase, putative, expressed	0.959274	0.653987	0.194462	1.78599	2.38816	2.19905	0.141334	0.341192	0.495591	0.176254	0	0	0.0511289	0.812905	0.0234096	1.06723	0.946338	1.06505	0.64019	0.871003	0.566907	0.169096	0.0818745	0.126824	0.0476079	0.0519825	0	0.0266537	0.0417629	0.0829923
LOC_Os01g15170	Chr. 1	8505035	8505685	+	expressed protein	0	0.0932559	0.467934	0	0	0	0	0	0	0	0	0	0	0	0	0.489157	0.575287	1.10826	2.66197	1.49042	1.35116	0.108506	0.525373	0	0.0916472	0.400275	0.105525	0	0	0
LOC_Os01g15270	Chr. 1	8545997	8546894	-	expressed protein	974.757	870.336	735.329	243.761	345.461	196.191	1540.08	780.543	659.339	1916.24	1071.5	2070.24	3818.51	7137.47	16171.6	2965.87	6210.47	4440.72	908.366	736.669	1098.17	2074.64	2561.43	3809.72	5441.98	11340.5	6622.87	29043.6	19277.6	19973
LOC_Os01g15320	Chr. 1	8577199	8577934	-	RALFL9 - Rapid ALkalinization Factor RALF family protein precursor, expressed	114.503	65.1612	73.251	147.941	173.582	140.016	32.1107	25.2997	26.1323	4.44359	2.42567	4.4998	0.45495	7.98158	3.47168	63.8362	57.9102	43.6281	31.7483	27.1977	28.7451	15.1299	15.2991	10.0812	3.95378	2.92946	6.01576	0.553391	2.41547	1.47695
LOC_Os01g15340	Chr. 1	8586049	8586941	-	flowering promoting factor-like 1, putative, expressed	28.7693	30.6125	28.1066	0.683827	1.98878	0.895956	3.90415	2.66902	1.54804	11.8488	8.23676	8.86312	16.5609	3.70031	28.6704	8.69637	15.6458	11.2588	0.375597	0.591452	3.10165	1.65346	0.867307	2.79028	8.78674	17.4728	13.8693	3.45332	10.4134	5.95116
LOC_Os01g15399	Chr. 1	8630317	8633592	-	expressed protein	0.879966	0.755926	0.972576	1.25699	0.819024	1.03628	0.644659	0.764481	0.506744	0.587675	0.759144	0.823066	0.900117	2.48985	2.5664	0	0	0	0.0409834	0.0774438	0.0864096	0.0451046	0.0436784	0.101487	0.11429	0.103994	0.0877308	0.426577	0.401034	0.464884
LOC_Os01g15460	Chr. 1	8659375	8664836	-	zinc finger C-x8-C-x5-C-x3-H type family protein, expressed	32.1924	31.4624	38.3776	40.2687	42.7414	40.5245	49.429	47.7181	49.5797	56.038	51.0847	61.5601	44.6921	53.1686	22.2861	24.766	26.2123	23.8315	34.0743	34.9116	40.3961	61.4206	45.2392	36.2787	31.3078	22.8839	28.4266	25.2055	25.251	25.309
LOC_Os01g15520	Chr. 1	8717853	8720898	+	expressed protein	2.37739	2.77877	2.54961	1.34009	2.32256	1.60178	1.0655	1.64025	1.26345	1.05916	0.64335	1.17997	0.921741	0.82692	1.4579	1.33262	0.734658	1.60397	3.60925	3.01356	5.57459	1.38565	1.07347	1.08083	6.08587	6.38952	5.39031	11.4448	8.14492	9.61173
LOC_Os01g15540	Chr. 1	8735984	8740559	-	kinesin motor domain containing protein, putative, expressed	0.600384	0.599351	0.534647	1.10433	1.44307	1.5227	0.168384	0.125075	0.176629	0.107686	0.0599596	0.0942621	0	0.231204	0.0858155	1.23423	0.524932	0.369325	0.610174	0.598678	0.321624	0.439079	0.275126	0.395179	0.436305	0.142919	1.10522	0.683956	0.765477	1.03947
LOC_Os01g15740	Chr. 1	8853816	8856953	+	expressed protein	0	0.0474225	0.0475908	0.126386	0.102762	0.143514	0.027671	0.089067	0	0.057513	0.0640465	0	0	0	0	20.1484	13.4083	11.7786	14.6396	12.5528	12.0505	7.89035	7.69429	5.61165	7.03727	6.25909	7.29794	9.7584	6.78652	8.77425
LOC_Os01g15770	Chr. 1	8883238	8885407	+	transmembrane protein 136, putative, expressed	2.51117	2.41401	2.37599	3.38177	3.72207	4.02737	2.41082	2.31054	2.16354	3.43437	2.1317	4.92828	5.04666	2.14898	6.68513	25.1297	20.4762	37.0187	21.4477	22.9073	26.7494	39.6467	53.1436	40.7873	54.3364	11.4574	8.56249	3.83133	79.8823	7.95312
LOC_Os01g15790	Chr. 1	8892579	8900134	+	expressed protein	9.6005	10.29	9.48982	11.1099	11.1965	11.7302	6.84914	5.70722	9.20267	5.98696	7.31898	7.52323	4.86287	9.14073	10.8356	16.6181	14.3694	14.0799	20.8296	23.2744	19.0732	9.21564	7.98485	8.20234	9.16377	12.3366	13.8533	16.2242	12.0108	14.584
LOC_Os01g15840	Chr. 1	8921590	8925372	-	PPR repeat containing protein, expressed	1.13411	1.0483	1.34658	0.5836	0.545184	0.817784	0.203893	0.236264	0.587855	0.169514	0.0755082	0.133544	0.191777	0.14558	0.283681	0.865121	0.617943	0.647815	1.49248	2.09424	1.57337	0.455362	0.267728	0.351287	0.686809	0.764918	0.901519	0.815176	0.735034	0.686439
LOC_Os01g15900	Chr. 1	8949249	8952712	-	expressed protein	0.36679	0.379721	0.428702	6.74666	5.42555	4.6205	7.76867	5.86141	5.53023	5.52621	7.69248	7.50793	7.3892	9.09093	11.9271	0.622424	0.488013	0.507668	0.551988	0.426706	0.581908	0.358974	0.401104	0.273378	0.676371	0.636658	0.966771	7.31231	8.22479	9.78503
LOC_Os01g15910	Chr. 1	8958411	8967207	+	UTP--glucose-1-phosphate uridylyltransferase, putative, expressed	0.112899	0.116879	0.164211	0.166131	0.177289	0.141483	0.395553	0.900021	0.823709	0.226798	0.252562	0.248157	0.0740149	0.270522	0.22592	0.0490454	0.168237	0	0.222419	0.373593	0.208422	0.0271984	0.0526767	0.048958	0.0918903	0.100334	0.0529022	0.54018	0.261978	0.0800938
LOC_Os01g15970	Chr. 1	8986253	8987398	+	expressed protein	10.1706	8.45787	9.41174	30.7705	36.8425	33.3153	14.369	11.9409	15.2386	8.3735	8.08143	12.3994	7.53003	15.8474	12.6785	8.57105	6.0931	6.4274	27.1903	29.713	20.7126	8.16732	5.51042	8.49553	4.01463	5.18615	5.72933	5.95147	3.02572	3.21996
LOC_Os01g16030	Chr. 1	9019841	9024052	-	ADP-ribosylation factor, putative, expressed	14.2293	6.55461	9.05305	37.3088	45.4291	44.1369	3.90346	3.42666	4.33979	1.88488	1.41455	1.32711	1.78298	4.10554	1.17554	8.54209	4.75908	2.60989	8.75133	10.7658	9.0374	2.43732	3.42617	2.08749	1.16213	0.725098	0.573473	0.632043	0.815563	0.308706
LOC_Os01g16040	Chr. 1	9024897	9028876	-	mitochondrial carrier protein, putative, expressed	8.86081	7.81805	8.395	14.1685	13.9765	18.5859	86.1728	84.7485	57.9121	223.607	113.717	180.544	189.921	69.1842	33.2712	18.3717	11.8965	11.366	22.0685	26.3433	28.1442	112.16	111.315	69.3986	78.9832	23.4059	27.5129	17.4068	61.3331	14.8819
LOC_Os01g16124	Chr. 1	9095172	9099512	+	retrotransposon protein, putative, unclassified, expressed	4.87761	6.87101	5.7914	10.0292	8.8123	10.8425	4.61955	4.35242	6.10882	3.69627	2.84966	3.31208	2.77894	3.65232	3.41617	0	0	0	0.190659	0.0360277	0.381888	0.146882	0.325115	0.472131	0.319015	0.174165	0.163253	0.277828	0.295395	0.329554
LOC_Os01g16130	Chr. 1	9100034	9102721	+	retrotransposon protein, putative, unclassified, expressed	4.05681	4.85197	4.31945	7.90232	5.82224	6.84174	4.38367	3.42954	4.26986	2.40437	1.47967	2.16003	0.963618	1.87169	1.26056	0	0	0.0310005	0.0275784	0	0.203512	0	0.0587838	0.218536	0.0769077	0.111966	0.236142	0.143525	0.179908	0.0595863
LOC_Os01g16140	Chr. 1	9114002	9114253	+	expressed protein	12.1608	11.5404	11.3708	50.5153	57.0624	46.566	23.752	10.0492	16.2186	15.0139	33.4389	19.602	5.75789	347.969	160.001	7.26398	5.82478	5.73522	90.9506	92.4292	63.6085	88.8661	63.36	78.6627	37.7358	7.4301	40.1257	19.395	10.4916	8.86689
LOC_Os01g16146	Chr. 1	9114577	9117425	-	phenazine biosynthesis protein, putative, expressed	24.8784	23.1162	24.2942	52.8352	47.5771	44.3882	33.5349	42.134	36.0522	18.1013	14.8109	19.6128	9.60537	18.958	5.23345	10.4544	11.6496	11.14	20.3015	19.2722	21.7569	11.5421	13.792	11.1029	7.87062	11.2306	7.46618	4.00586	7.37506	5.04122
LOC_Os01g16290	Chr. 1	9225213	9237059	+	DNA gyrase subunit B, chloroplast/mitochondrial precursor, putative, expressed	17.2763	19.2924	18.1359	15.678	14.8046	16.4857	5.47027	4.48947	7.65032	3.4541	2.58722	2.86155	3.77535	6.57241	11.1414	19.1719	14.1881	15.1706	21.5612	26.0443	18.8187	7.79143	7.14393	7.36749	8.18029	11.3332	15.711	11.1744	9.98204	15.5285
LOC_Os01g16310	Chr. 1	9245577	9253454	+	glycosyl hydrolase, family 31, putative, expressed	1.7567	0.883818	1.29632	2.38567	4.06976	1.93743	2.50911	2.23455	1.68083	1.09249	1.14773	0.414999	0.645792	0.747444	2.54612	2.21097	7.12979	3.59536	1.15001	0.950734	2.44363	3.26302	2.81513	5.99814	8.35165	5.74502	6.63522	0.579794	1.31873	1.74708
LOC_Os01g16370	Chr. 1	9293171	9299788	+	NBS-LRR type disease resistance protein, putative, expressed	0.842879	1.39309	0.768149	2.20316	2.68701	2.67159	1.40242	1.40885	1.58352	0.761207	0.310127	0.682568	0.290831	0.566922	0.310702	0.754808	1.02308	0.654942	1.13292	1.2539	1.36494	0.908412	0.914186	0.304592	0.421248	0.262832	0.571647	0.454834	0.26395	0.524528
LOC_Os01g16380	Chr. 1	9302138	9304117	-	expressed protein	2.67164	2.33197	2.61237	3.517	3.46676	2.57122	3.13278	3.31032	1.911	0.723485	0.659187	0.978731	0.228953	0.941417	0.366894	0.910283	1.11517	0.580044	0.630682	1.02925	0.725309	1.4513	1.03878	0.738287	0.479668	0.407357	0.368199	0.358062	0.187012	0.371635
LOC_Os01g16470	Chr. 1	9349280	9351336	+	phosphatidylinositol kinase, putative, expressed	170.657	169.193	199.924	0.137016	0.25066	0.0518612	0	0.0724183	0	0	0	0	0	0	0	138.716	34.7807	33.1145	0.0815285	0.0513531	0.0286492	0.0598179	0.0289632	0.0269186	0	0	0	0	0	0
LOC_Os01g16520	Chr. 1	9373716	9378204	-	glutamyl-tRNA synthetase, cytoplasmic, putative, expressed	1.9471	1.93087	1.80996	4.33545	4.16109	5.17981	3.83807	3.6464	4.43787	6.43329	5.04354	4.95557	7.65894	5.72141	4.10137	3.40569	3.68685	2.64767	8.92806	8.4778	9.45929	6.07327	6.04858	7.08809	8.86224	5.10013	5.83438	8.4756	6.47544	8.0214
LOC_Os01g16600	Chr. 1	9424556	9429196	+	expressed protein	7.89176	7.94122	6.78875	8.76764	9.77253	9.19756	4.11884	4.60335	4.90343	6.77733	4.546	6.90388	4.0355	7.18572	4.64287	4.59396	4.19999	3.96136	6.90993	5.7452	5.79115	2.96586	2.65115	3.18267	4.11087	3.47167	3.9198	3.704	3.29626	3.28454
LOC_Os01g16620	Chr. 1	9431735	9435957	-	expressed protein	50.8188	49.2447	41.3311	10.1763	8.44471	7.38589	6.16718	5.04589	5.26876	6.9462	4.02714	6.95787	7.07328	11.2408	19.4597	31.777	40.8873	47.9969	39.4212	43.7042	28.9228	44.622	29.9051	30.4528	41.2869	80.0555	76.6697	55.6836	43.9043	48.6565
LOC_Os01g16650	Chr. 1	9445679	9446566	+	ubiquitin-conjugating enzyme, putative, expressed	21.1664	15.0054	11.6525	101.882	98.5151	81.3904	7.60905	5.59176	11.4387	2.3831	0.0804188	1.76996	1.634	9.85413	3.16517	21.9258	18.3052	26.3241	87.5662	89.0389	76.1861	4.22622	7.44717	16.2747	2.86738	2.10854	1.75185	0.0655238	0.205334	0.136015
LOC_Os01g16714	Chr. 1	9488825	9493964	+	flavin monooxygenase, putative, expressed	1.91902	0.993337	0.575113	6.51657	12.3769	12.2942	143.699	192.7	169.369	218.421	98.6557	211.919	157.663	105.848	4.874	4.56909	5.02795	7.21911	63.8584	66.0208	53.5662	138.826	150.02	77.0561	48.0216	6.96938	5.01485	3.32126	7.70715	1.30905
LOC_Os01g16810	Chr. 1	9567526	9569263	-	MYB family transcription factor, putative, expressed	4.9935	4.21222	5.6042	4.05385	7.8138	6.47024	14.8773	19.3885	22.0176	9.28817	6.93863	6.77527	8.15048	17.5415	11.9045	4.58627	7.11957	7.20533	11.8415	11.1881	12.4122	8.39114	7.51458	5.27985	4.39044	4.62267	4.69415	11.3772	5.80462	6.41446
LOC_Os01g16910	Chr. 1	9670773	9675747	-	outer mitochondrial membrane porin, putative, expressed	36.3155	41.0376	37.6532	33.6678	36.9637	36.1318	10.9906	11.4725	15.7784	10.5961	6.896	9.07445	7.46491	15.9327	20.9091	23.6086	17.5771	14.5633	48.2639	44.4295	39.119	11.266	9.20508	14.8925	11.4856	19.0753	18.0182	17.7718	12.2275	17.1064
LOC_Os01g16940	Chr. 1	9684830	9689518	-	MazG nucleotide pyrophosphohydrolase domain containing protein, expressed	15.7953	16.91	17.1423	12.3916	17.066	15.6727	15.2012	12.9377	18.9289	9.83767	17.4472	12.8031	12.5476	26.9702	22.3576	14.4979	14.3413	12.9042	29.8564	27.7373	25.3041	11.2858	7.83403	13.3485	13.2862	19.8494	16.1237	25.5032	17.2791	20.1466
LOC_Os01g16950	Chr. 1	9690235	9692180	+	zinc finger, C3HC4 type domain containing protein, expressed	282.957	263.41	335.213	36.9694	40.6584	38.8684	59.4822	70.8053	65.2639	23.9951	15.2557	24.5352	20.2237	30.997	37.172	209.632	108.231	90.7981	47.9887	40.5989	51.4781	46.1218	57.3129	45.3931	14.8809	19.0369	15.4874	29.6645	19.088	21.8056
LOC_Os01g16960	Chr. 1	9694027	9699817	-	pyruvate kinase, putative, expressed	38.0194	32.7637	45.4894	16.5032	19.448	13.8529	5.37564	4.4273	4.96566	3.77681	4.73158	3.35191	4.15416	77.56	12.2062	18.4674	13.5634	14.5723	9.25973	7.19344	7.92982	3.79956	5.55568	6.72611	8.92633	11.5798	13.0187	17.2057	14.7846	16.9687
LOC_Os01g16980	Chr. 1	9711615	9712419	-	expressed protein	72.1657	36.9093	33.1648	7.05924	9.33372	8.09078	4.15997	4.95154	2.1104	3.96291	4.2125	5.04567	3.76228	3.00804	8.32579	49.9389	57.2661	44.6574	8.00834	3.56067	2.81414	8.55442	10.0411	12.5986	16.2023	25.1819	19.7481	16.099	19.2068	13.1469
LOC_Os01g17050	Chr. 1	9770015	9771037	-	VQ domain containing protein, putative, expressed	20.9195	8.1149	15.0944	14.5559	8.96027	4.11906	14.4464	14.2703	12.0443	5.32825	3.90915	7.68195	4.90973	10.408	2.64757	69.2973	70.6794	39.6807	10.9289	11.9263	6.04867	5.17199	13.2782	11.7996	5.48593	2.21853	4.67898	2.27508	3.52018	1.88905
LOC_Os01g17060	Chr. 1	9793959	9796829	-	expressed protein	6.86916	9.90996	7.96532	9.63927	7.82918	7.65956	5.86276	5.57944	5.24119	4.6739	3.50089	5.38196	3.63171	4.40689	6.03039	3.10442	1.7925	2.07188	3.49232	3.48292	3.24698	1.20109	1.73175	1.05698	1.23992	1.5754	1.81704	2.85246	2.51158	2.64619
LOC_Os01g17150	Chr. 1	9859350	9860764	+	plastid-specific 50S ribosomal protein 5, chloroplast precursor, putative, expressed	69.1484	73.8047	86.5347	59.1933	44.7901	53.4884	20.3674	16.1118	23.5373	6.0988	3.49569	4.78898	2.41961	10.1844	3.64512	102.64	67.8988	130.861	82.4838	93.5926	60.0853	32.9555	22.6644	24.2396	16.9337	58.7228	67.029	19.7748	17.1498	59.2082
LOC_Os01g17160	Chr. 1	9866424	9870864	+	OsSubt1 - Putative Subtilisin homologue, expressed	2.32304	1.42996	1.76118	1.81889	1.97186	1.90146	0.360301	0.41201	0.240121	0.197071	0	0.120753	0.0686014	0.131636	0.204161	0.238656	0.217191	0.212421	0.154613	0.0486939	0.0362209	0.170161	0.0732358	0.119115	0.0638771	0.10462	0	0.303979	0.0700433	0.148471
LOC_Os01g17170	Chr. 1	9874326	9876951	+	magnesium-protoporphyrin IX monomethyl ester cyclase,chloroplast precursor, putative, expressed	78.7678	109.692	88.2426	176.991	117.107	152.571	87.7101	72.4089	108.085	18.016	13.212	19.5684	5.85558	46.3854	13.1752	155.507	139.346	254.985	72.564	60.1228	35.8131	44.9498	22.9379	21.2712	10.0367	32.0022	27.6741	24.4452	51.5189	83.59
LOC_Os01g17214	Chr. 1	9889548	9902738	-	major facilitator superfamily antiporter, putative, expressed	11.3216	13.9054	14.0733	11.6451	12.891	8.01131	2.56679	1.52486	2.41625	0.751908	0.398726	0.407443	0.311598	0.47833	0.313866	4.95548	7.01186	5.47333	3.80791	2.74257	1.74392	0.721371	0.997945	0.525581	1.13154	2.0592	1.46992	0.682238	1.06898	1.21388
LOC_Os01g17240	Chr. 1	9913390	9917318	+	transporter, major facilitator family, putative, expressed	16.9393	23.4264	18.2455	6.08149	4.57547	6.7711	3.92959	3.77786	4.06758	2.91119	2.0412	1.69886	1.689	2.41785	4.08138	31.1977	35.5804	45.7749	16.6835	18.6268	13.55	18.5421	14.3997	12.6384	19.9643	31.7681	31.9911	11.2506	22.9933	38.8389
LOC_Os01g17300	Chr. 1	9954154	9955696	+	expressed protein	1.6978	1.13515	1.6169	1.3988	1.3886	0.99734	2.41441	1.89129	1.58169	0.66614	0.346179	0.894086	0.695658	1.73745	0.60163	0	0	0	0	0	0	0	0	0	0	0	0	0	0	0
LOC_Os01g17320	Chr. 1	9962629	9966966	+	PPR repeat domain containing protein, putative, expressed	11.6132	11.9993	11.4561	6.96827	8.06862	7.51224	2.08412	1.33728	3.07818	2.97278	1.10349	0.520439	1.70009	2.86374	4.42217	15.6982	11.209	11.8186	19.7444	21.5697	13.9978	6.19301	3.97182	6.01386	6.56146	11.3979	12.0986	7.39837	4.36722	7.65215
LOC_Os01g17330	Chr. 1	9967185	9969073	-	eukaryotic translation initiation factor 6, putative, expressed	3.33101	2.25791	2.22472	1.42234	1.86814	0.993899	0.50304	0.462623	0.466647	0.647245	0.388108	0.566561	1.29986	9.02678	2.45993	0.301469	0.759755	1.12211	0.78123	0.533087	0.594804	0.47766	0.508813	0.859807	1.25069	1.36561	0.975528	1.21972	2.51279	1.35973
LOC_Os01g17390	Chr. 1	10003950	10007768	+	OsFBX5 - F-box domain containing protein, expressed	216.345	172.632	241.099	22.2902	17.802	18.2139	16.2905	11.5826	13.9695	7.23623	5.98356	6.92505	6.2974	26.4092	20.2476	233.303	109.37	78.7659	13.8165	13.3876	13.5728	16.4492	11.7399	11.8903	10.721	14.4296	14.6117	25.0135	28.3869	35.3445
LOC_Os01g17396	Chr. 1	10008036	10011595	-	expressed protein	1.04909	1.02401	0.622814	39.889	30.8302	27.3896	24.009	19.8736	21.4104	16.2952	17.7692	21.4123	17.2269	20.3255	40.9365	2.86467	2.10567	2.47075	0.295254	0.21697	0.242089	0.180524	0.10489	0.487426	1.06734	0.965628	0.351129	20.4194	17.5221	22.5402
LOC_Os01g17440	Chr. 1	10028443	10031012	+	retrotransposon protein, putative, unclassified, expressed	0.0925281	0	0.19226	0	0	0	0.475094	0.629681	0.653306	0	0.129369	0.152536	0	0.22171	0	0.20098	0.0492433	0.113837	0	0	0.0533799	0	0	0	0	0	0	0	0	0
LOC_Os01g17990	Chr. 1	10061442	10065102	+	expressed protein	0	0	0	0.480549	0.781445	0.90945	0.841688	0.973624	2.20331	1.64008	2.67871	1.19636	0.999106	2.08669	0.0871324	0	0	0	1.90627	1.89113	2.76319	0.681837	1.42214	1.60497	0.974602	0.0967416	0	0.0992074	0.116584	0.051484
LOC_Os01g18050	Chr. 1	10098282	10103021	-	tubulin/FtsZ domain containing protein, putative, expressed	107.902	62.1153	73.5023	229.756	214.133	218.081	48.3609	38.7284	61.3834	57.0825	8.65376	10.6948	10.7668	47.6429	23.192	88.8326	49.587	47.1771	140.3	159.085	120.594	25.344	25.688	35.7739	13.3433	11.7257	15.7746	14.5013	7.71472	10.2621
LOC_Os01g18080	Chr. 1	10133857	10135806	+	retrotransposon protein, putative, unclassified, expressed	133.87	155.483	173.423	73.327	61.6378	55.8011	43.8431	30.404	23.5177	33.7407	18.0544	25.0728	43.129	18.7656	96.2311	85.0546	95.5703	121.584	38.7583	44.3118	40.1942	38.6804	49.5561	55.7691	51.2178	75.5064	87.4167	23.3039	24.6388	45.2466
LOC_Os01g18110	Chr. 1	10144292	10146312	+	cinnamoyl CoA reductase, putative, expressed	4.6607	5.12346	4.84213	0	0.754521	0.551958	3.07661	2.56916	2.20514	5.30873	4.76975	9.29391	7.76996	1.43914	0.817265	0.313097	0.204571	0.236456	0	0	0.166316	0.115753	0.0560464	0	0.0488843	0	0.112573	0.0547367	0.0428826	0
LOC_Os01g18120	Chr. 1	10148777	10152520	+	cinnamoyl CoA reductase, putative, expressed	0.417795	0.576699	0.831947	0.288182	0.50768	0.327235	0.189283	0.304631	0.0819416	0	0	0.191319	0.0380417	0	0.13934	0.151248	0.0370584	0.0428344	0	0.0360032	0	0	0	0	0	0	0	0	0	0
LOC_Os01g18140	Chr. 1	10159759	10160678	+	expressed protein	0.497691	0.57964	0.646331	0.572151	0.558243	0.779624	0.0751599	0.0604809	0.292834	0.312434	0.0869816	0.136743	0.203924	0.298134	0.49796	0	0	0	0	0	0	0	0	0	0	0	0	0	0	0
LOC_Os01g18160	Chr. 1	10166261	10166626	+	expressed protein	9.21034	8.09033	8.84396	3.20858	5.32199	1.74883	10.6216	10.9892	9.19627	5.25632	7.60946	6.90161	5.18428	11.5362	11.4493	0	0	0	0	0	0	0	0.16278	0	0	0	0	0.158976	0	0
LOC_Os01g18170	Chr. 1	10167886	10169316	-	Cupin domain containing protein, expressed	8.38202	5.63633	7.12129	4.64693	3.29504	2.78149	3.9986	4.60754	4.60922	4.47512	2.35484	3.31461	3.25257	12.764	16.5772	3.31801	0.958886	1.25291	1.32894	0.283525	0.49712	3.01952	2.14734	3.52442	3.22782	5.43893	5.18486	5.26522	2.27222	2.87134
LOC_Os01g18230	Chr. 1	10211391	10212188	-	FAD-linked oxidoreductase protein, putative, expressed	6.7948	5.37455	5.07635	4.35331	4.19611	4.06622	6.27209	5.9378	6.73814	2.30052	3.09558	4.86654	2.50257	5.76248	8.40261	2.1558	3.08798	5.25999	2.25611	1.34213	1.05707	0.735697	0.178109	0.827676	0.155348	1.18736	0.357742	0	0.0681378	0.541621
LOC_Os01g18270	Chr. 1	10254826	10260612	-	transposon protein, putative, CACTA, En/Spm sub-class, expressed	0.332276	0.147424	0.213702	0.130967	0.230721	0.165239	0.172043	0.230738	0.167577	0.0993294	0.0442453	0.104337	0.0172885	0.11374	0.0316624	0	0	0	0	0	0	0	0	0	0	0	0	0	0	0
LOC_Os01g18280	Chr. 1	10262946	10267962	+	SNF7 domain containing protein, putative, expressed	6.40206	7.56207	7.58891	10.9458	10.5975	10.5147	4.34431	4.0031	6.80362	2.51409	2.72083	3.13056	3.29728	4.05469	5.38967	3.00171	4.17266	2.98403	5.00056	5.24959	3.77473	2.44596	2.50021	2.38486	2.41026	4.01026	4.95575	4.53015	3.72527	4.33506
LOC_Os01g18360	Chr. 1	10312341	10314826	+	OsIAA4 - Auxin-responsive Aux/IAA gene family member, expressed	2.56146	2.54569	3.4063	2.8269	2.24102	3.04949	1.98054	1.89256	2.04969	3.73056	2.22043	3.49072	9.2359	3.6212	11.8403	1.05711	0.708867	1.00843	1.34567	1.48332	1.12307	1.11074	1.01586	1.61061	1.35513	2.27639	1.86039	4.26029	1.05159	2.78633
LOC_Os01g18390	Chr. 1	10333538	10337512	-	OsRCI2-1 - Putative low temperature and salt responsive protein, expressed	5.85057	4.17921	5.83519	1.12995	1.96872	1.46637	1.34298	0.682541	0.481935	3.08515	6.95305	1.67178	3.51592	1.47197	6.84887	0.3177	1.49456	2.30334	0.896471	0.484002	2.90269	3.52364	2.86626	4.12274	6.36901	8.70907	8.22438	2.13279	2.24527	2.69787
LOC_Os01g18400	Chr. 1	10342025	10343570	-	CHIT10 - Chitinase family protein precursor, expressed	8.46422	10.7655	6.63297	0.756204	0.868026	0.353575	0.409038	0.141065	0.341501	0.242905	0	0	0.105696	0.463576	0.387145	2.25874	4.73631	4.81997	0.476432	0.35011	0.502256	0.932162	1.52328	0.734092	0.196833	0.644761	0.793233	0.110199	0.259001	0.171564
LOC_Os01g18410	Chr. 1	10346711	10349872	-	expressed protein	12.1718	11.3249	13.1259	11.9028	11.8381	12.47	7.11995	5.46728	6.70846	3.57873	4.30841	4.91059	1.68348	3.41494	4.23932	23.5101	29.6833	23.5998	24.6202	27.8821	29.4212	16.3318	13.2095	10.9407	14.8133	17.5437	19.6734	13.6906	15.676	15.5759
LOC_Os01g18584	Chr. 1	10470540	10478800	+	WRKY9, expressed	32.8701	25.8031	23.0271	28.1278	33.8672	20.6719	24.7903	20.1384	18.11	15.4367	7.87402	14.1252	16.9371	17.7364	50.4337	8.11466	9.55536	11.9708	5.523	6.16963	5.75803	23.7091	15.8049	25.6909	19.1178	27.781	31.4512	16.1343	28.092	30.2283
LOC_Os01g18630	Chr. 1	10492039	10495723	-	aspartic proteinase oryzasin-1 precursor, putative, expressed	197.967	200.162	223.662	57.827	55.0529	57.823	27.1967	23.265	27.1118	12.2245	12.2027	10.5201	9.74127	13.0704	16.8779	127.452	122.639	156.706	108.67	117.109	91.7131	101.85	73.6438	71.37	81.0132	129.793	130.329	32.5805	32.8114	50.7648
LOC_Os01g18640	Chr. 1	10496604	10500943	-	aminotransferase, putative, expressed	74.5283	76.6075	65.4873	62.8818	77.4092	72.0713	81.2444	89.3787	101.489	48.0884	28.8115	42.7242	32.8093	73.1133	65.8049	68.697	78.0831	89.9548	109.702	99.1082	111.091	68.0603	73.1399	78.9553	88.1929	96.3949	87.5647	93.3727	102.569	108.234
LOC_Os01g18660	Chr. 1	10509032	10513400	+	aminotransferase, putative, expressed	14.2196	15.0777	13.0719	9.16752	8.47424	7.94989	7.09726	5.66925	5.47631	2.16402	0.642627	1.42069	0.784691	1.96173	2.01193	12.2921	13.0867	16.8581	5.97371	6.23819	6.09863	5.29413	4.05448	3.98625	6.10825	11.6797	9.28782	4.48333	8.20412	9.88397
LOC_Os01g18744	Chr. 1	10561328	10565325	-	transferase family protein, putative, expressed	481.353	304.731	349.728	227.223	237.654	163.072	63.4358	52.0194	52.7134	30.1501	9.12557	14.3462	8.34249	25.008	14.0464	57.4765	70.1923	89.5414	21.3968	11.1428	18.5071	27.5165	20.2901	16.6882	8.20649	15.5271	11.6852	3.4371	10.661	10.7386
LOC_Os01g18800	Chr. 1	10622795	10627552	+	CAMK_KIN1/SNF1/Nim1_like.9 - CAMK includes calcium/calmodulin depedent protein kinases, expressed	42.4299	44.3191	38.2185	41.5563	36.3602	41.5522	42.4001	32.9924	27.749	43.7056	44.9512	48.4064	42.3122	27.4317	31.122	42.7172	61.0187	67.9109	30.4671	30.5543	30.6057	38.7263	32.2489	32.5061	54.6511	44.6017	34.2567	24.2654	73.362	80.1839
LOC_Os01g18810	Chr. 1	10628391	10630541	-	expressed protein	0.0905594	0.140628	0.141127	2.58188	4.31704	4.01936	10.4758	11.1371	14.3866	3.35416	1.13955	2.63746	0.742117	5.26209	0	0	0.0963912	0	13.6284	9.17736	12.4341	5.83593	6.44365	7.26506	3.86966	0.150901	0.318257	0.361078	0.242469	0
LOC_Os01g18830	Chr. 1	10641303	10642392	-	expressed protein	0.228526	0	0	0	0	0	0	0	0.134461	0	0	0.125577	0.249697	0.136895	0.342974	0	0	0.140577	0.125059	0	0.131838	1.10108	0.932978	1.11486	0.813754	1.14239	0.535413	0.520672	0.305934	0.675511
LOC_Os01g18840	Chr. 1	10643287	10644848	+	IF, putative, expressed	0.944922	1.02972	1.39505	5.12273	3.90485	4.20689	3.24454	1.83728	1.63867	2.06056	1.8079	2.89684	0.869441	1.25125	0.995192	0.324072	0.529354	1.34609	0.762044	1.18285	0.745967	0.718863	0.058011	0.107832	0.202391	0.662967	0.582594	1.86963	2.52999	5.29227
LOC_Os01g18860	Chr. 1	10657463	10660137	-	S-adenosylmethionine synthetase, putative, expressed	0.876962	1.0018	0.973935	1.14027	0.576628	0.473706	0.456677	0.323389	0.996399	0.15187	0.0845611	0.132938	0.0660832	0.905744	0.393334	34.0573	30.6103	36.0138	32.7663	30.3328	28.8202	20.3619	18.9773	28.1611	34.7042	68.8325	61.8162	113.752	78.6185	110.627
LOC_Os01g18890	Chr. 1	10679488	10682188	-	peroxidase precursor, putative, expressed	0	0	0	0	0.223788	0	1.40607	0.711202	2.42608	0.250496	0.185968	0.29236	0	1.43419	0.532324	0	0	0	0.0727882	0	0.306934	0	0.0775747	0.0720984	0.270646	0.147758	0	0	0.0593544	0.0786337
LOC_Os01g19020	Chr. 1	10748603	10750234	-	peroxidase precursor, putative, expressed	3.95377	4.94899	3.92097	13.1235	10.5629	13.8509	0.738217	0.87359	1.4804	0.180512	0	0.118508	0.0392732	2.5407	0	45.3991	7.30728	8.40199	3.50121	2.4903	6.80137	0	1.76091	0.155866	0	0.0399289	0	0	0	0
LOC_Os01g19130	Chr. 1	10805496	10808081	-	protein phosphatase 2C, putative, expressed	24.1054	15.9322	17.3185	10.1459	13.0577	7.98816	15.5186	15.1986	10.5792	23.2633	28.5051	28.7029	28.2366	38.2998	33.9061	39.981	32.4696	17.6966	8.53863	13.2357	11.6738	19.235	27.3714	28.8421	30.5397	34.5986	57.8689	25.2737	25.7839	32.9338
LOC_Os01g19150	Chr. 1	10822583	10827157	+	CGMC_GSK.3 - CGMC includes CDA, MAPK, GSK3, and CLKC kinases, expressed	19.5264	20.193	22.7541	23.5061	22.9866	22.3674	17.0898	13.7521	17.9076	19.2645	17.1036	20.3742	18.8091	18.9116	21.3455	14.1986	17.786	13.9382	16.3103	16.1928	14.454	12.3552	12.7491	11.6668	14.1564	16.5313	14.8473	20.3289	21.2163	21.1989
LOC_Os01g19170	Chr. 1	10830045	10831911	+	polygalacturonase, putative, expressed	25.5377	18.8526	17.9003	49.2293	43.0532	36.0824	13.3339	15.886	14.8637	1.65514	1.02874	1.11188	0.73695	1.87323	2.39258	55.1707	32.0118	43.2247	10.4689	6.78437	7.18071	11.1893	5.50715	7.67757	2.37051	4.29118	4.20192	6.18173	14.5016	9.9322
LOC_Os01g19190	Chr. 1	10853801	10859425	+	retrotransposon protein, putative, unclassified, expressed	0.515078	0.485626	0.449126	0.236856	0.226972	0.422641	0.600061	0.545461	0.465421	0.115482	0.0643003	0.171846	0.140699	0.154275	0.340503	0.00998927	0	0	0	0	0	0	0	0	0	0	0	0	0	0
LOC_Os01g19200	Chr. 1	10860048	10863321	-	retrotransposon protein, putative, unclassified, expressed	0.56862	0.536725	0.278003	0.215334	0.225107	0.506496	0.424306	0.341438	0.314888	0.209977	0.116915	0.275703	0.237555	0.200367	0.217531	0	0	0	0	0	0.0192965	0	0	0	0	0	0	0	0	0
LOC_Os01g19210	Chr. 1	10864260	10867334	-	transposon protein, putative, unclassified, expressed	0.267627	0.468873	0.320821	0.302933	0.207822	0.322486	0.136793	0.180126	0.121129	0.258473	0.115134	0.181001	0.157457	0.0493286	0.247174	0	0	0	0	0	0	0	0	0	0	0	0	0	0.0183733	0
LOC_Os01g19220	Chr. 1	10871371	10874265	+	beta-D-xylosidase, putative, expressed	18.13	25.0318	16.4272	20.0054	15.6632	17.3447	1.15973	1.35582	1.91822	4.09322	1.77264	2.10997	1.18739	1.08497	1.39537	16.6214	36.0118	15.7541	21.1315	24.2732	21.1484	4.05788	8.55632	5.71387	2.50606	1.20721	1.25181	0.226963	0.113152	0.149906
LOC_Os01g19260	Chr. 1	10891810	10893810	+	ATPase, putative, expressed	5.1155	0.905506	2.14788	7.8005	21.2569	12.539	7.90942	9.25069	8.42145	4.426	2.85351	3.58296	3.90969	4.60449	10.926	0.748433	1.12848	1.56525	0.812267	0.740036	1.16211	3.28845	2.68979	2.52864	2.4809	3.00331	1.98717	2.02304	3.76123	1.91169
LOC_Os01g19270	Chr. 1	10895602	10897796	+	expressed protein	6.24777	5.12052	5.46324	3.59126	4.67194	2.77299	5.40952	7.39002	6.49444	5.09879	2.9118	5.89369	5.29059	4.80305	5.26138	0	0	0	0	0.0538396	0	0	0	0.112888	0.105941	0	0	0	0	0
LOC_Os01g19290	Chr. 1	10911296	10914795	+	integral membrane protein DUF6 containing protein, expressed	16.9562	31.0712	14.3324	104.488	83.5986	110.566	73.1624	74.2956	64.4495	112.751	52.9084	74.2814	96.2505	60.6612	37.0047	9.20764	26.6006	7.45044	76.1733	98.1797	67.8614	80.5595	73.4293	69.1103	39.2209	16.9987	23.1163	7.90833	1.34459	0.174641
LOC_Os01g19320	Chr. 1	10931624	10933061	+	expressed protein	2.11261	1.28652	1.16198	1.71437	4.32112	4.02315	2.77753	2.17466	4.24093	3.27656	1.56376	2.18523	2.30833	3.87103	2.98412	1.8895	1.98411	0.917344	3.94438	3.21269	3.8714	0	0.289914	2.15558	0.632165	0.276102	0.291155	0.849418	0.332731	0.587744
LOC_Os01g19370	Chr. 1	10961015	10962396	-	retrotransposon protein, putative, unclassified, expressed	2.46067	2.27202	1.17459	7.15614	6.41525	5.48672	1.76763	0.905166	0.939128	0.500993	0.371937	0.0730899	0.217997	0	0.266162	0.794498	0.0707873	0.163641	0.509518	0.481402	0	0.0801076	0.0775747	0	0	0	0.311627	0.151524	0.118709	0.0786337
LOC_Os01g19400	Chr. 1	10977180	10979974	+	expressed protein	14.8884	13.3439	12.6035	13.249	17.7049	17.9957	11.3669	9.04643	13.9513	8.91375	13.4921	13.4083	10.2426	20.067	12.0689	13.6992	13.6462	15.7731	32.9675	33.9994	26.1652	10.9595	9.72855	13.5253	10.3086	14.2422	15.4224	14.0555	9.47363	14.3438
LOC_Os01g19410	Chr. 1	10980739	10983343	-	expressed protein	16.5608	16.5037	18.2668	32.9385	28.8532	29.7407	16.0249	11.9172	13.8422	17.0228	26.0112	24.0862	16.9789	21.3987	30.1354	11.4975	15.3539	12.9485	15.1781	15.5889	14.7864	9.20976	7.47425	7.1144	9.79442	14.1675	15.3026	17.8787	13.9515	16.946
LOC_Os01g19430	Chr. 1	10990775	10991617	-	3-5 exonuclease domain-containing protein, putative, expressed	0.121176	0	0	0.222888	5.43675	3.16366	3.40373	2.00269	3.13711	0.7607	0.677693	0	0	0	0	0.131602	0.257958	0.447246	0.397874	0.0626532	0.0699067	0.0729806	0.282692	0.591155	0.184925	0.538448	0.496829	0.345107	0.0540737	0
LOC_Os01g19440	Chr. 1	10997593	10999294	+	pectinesterase, putative, expressed	2.22949	2.15071	1.57928	0.605811	0.170505	0.211664	0.0612165	0.0985215	0	0	0	0	0	0	0	13.7575	13.0518	13.0913	1.88556	0.733565	0.6431	0.0610344	0	0	0.0515516	0.112577	0	0	0.0452224	0
LOC_Os01g19450	Chr. 1	10999316	11006013	-	ATP-citrate synthase subunit 1, putative, expressed	48.1371	42.3769	45.6861	117.687	108.766	122.448	46.7173	42.2552	60.5124	33.9466	19.2581	18.1877	22.0732	49.9951	32.2993	29.0981	23.9352	24.4775	65.2145	66.7013	56.059	17.3778	15.3525	21.2814	19.8472	19.0868	22.1832	18.411	18.9403	21.5216
LOC_Os01g19460	Chr. 1	11014249	11020364	+	retrotransposon protein, putative, unclassified, expressed	0.706875	0.934206	0.875021	0.774594	1.43393	1.09945	1.14473	1.082	1.2389	0.717558	0.693932	0.842988	0.575163	0.558585	0.662114	0.326681	0.224118	0.129525	0.362141	0.35771	0.347063	0.181162	0.10526	0.0652197	0.0918092	0.0501227	0.140948	0.119934	0.107383	0.160046
LOC_Os01g19480	Chr. 1	11058878	11063978	+	kelch motif family protein, putative, expressed	17.7757	13.1148	17.5928	40.4748	35.072	39.364	12.6509	12.4582	16.8464	6.29778	2.68754	4.24519	3.60047	7.04038	8.92015	16.323	13.0553	11.8919	28.6119	31.5196	23.3824	6.87995	8.7978	5.45777	5.15915	5.24683	5.21121	5.67253	4.41137	4.19921
LOC_Os01g19490	Chr. 1	11064694	11068774	-	pentatricopeptide, putative, expressed	5.60585	6.3816	6.24804	5.5112	5.30014	5.51785	3.03601	2.79804	3.38686	2.26521	1.47148	2.07725	4.22426	5.01785	10.5516	5.92493	8.23014	6.31552	7.56948	6.90748	5.7494	2.6389	2.98137	3.42288	5.35373	9.30538	9.05789	11.3532	9.52705	12.1645
LOC_Os01g19610	Chr. 1	11109804	11113543	-	plant protein of unknown function domain containing protein, expressed	1.36692	0.680341	1.09241	0.604396	0.884555	0.713752	0.0793956	0.204446	0	0	0	0.0288899	0	0	0	5.68122	4.36484	5.9507	0.805578	0.543661	0.424621	0.823258	0.613251	0.256482	0.106977	0.204412	0.369526	0.029946	0.375371	0.310812
LOC_Os01g19630	Chr. 1	11129421	11131876	+	expressed protein	4.56441	4.06536	4.63612	5.6753	5.26276	5.27268	2.63399	2.23112	3.18075	2.49721	2.49567	2.69035	2.61901	3.75768	7.27129	0	0	0	0	0.0263688	0	0	0	0	0	0	0	0.029049	0	0
LOC_Os01g19670	Chr. 1	11155313	11155780	+	expressed protein	1.41876	2.25966	2.49445	0.401484	0.489656	0.227945	0.857031	0.954901	0.642139	0.548094	1.52589	0.599712	0.238492	0.784514	1.09195	3.31874	2.90409	3.62527	2.15005	2.70855	1.88883	1.97188	0.891114	1.5381	1.66551	4.72825	2.68479	4.22712	2.14285	7.0972
LOC_Os01g19740	Chr. 1	11202595	11203335	-	calvin cycle protein CP12, putative, expressed	1250.69	1326.11	1163.68	57.6869	45.7699	59.6737	68.2849	53.4744	66.1065	70.0984	77.387	52.1182	23.2718	47.8141	99.1028	1066.51	1303.21	1994.37	999.057	1015.71	607.526	1020.48	685.099	602.511	674.69	1561.2	1442.44	94.6195	163.205	325.833
LOC_Os01g19750	Chr. 1	11208573	11209819	+	glycosyl hydrolase, putative, expressed	0.61438	0.678442	0.468084	0.113008	0	0.0855481	0	0	0.048199	0.0514251	0	0	0	0	0	0.934144	2.13622	3.42661	0.224143	1.05887	0.567102	0.296019	0.14333	0.222019	0.70841	2.18402	1.29549	0.606581	0.621436	0.38743
LOC_Os01g19770	Chr. 1	11221765	11223653	-	mitochondrial import inner membrane translocase subunit Tim17, putative, expressed	0.316397	0.093586	0.140877	0.374126	3.70102	4.29546	129.802	151.425	116.06	302.192	346.822	374.154	454.014	282.025	597.545	0.294533	0.336772	0.278045	96.7143	59.781	128.867	271.19	252.334	398.969	698.985	1443.28	1321.5	1123.64	512.882	739.011
LOC_Os01g19780	Chr. 1	11224130	11224900	+	expressed protein	3.11355	6.17231	1.85826	0	0.148611	0.276728	1.56066	2.18971	1.9489	1.08126	0.555734	1.45611	1.30289	1.82545	3.64549	0	0	0	0	0	0	0	0	0	0	0	0	0	0	0
LOC_Os01g19800	Chr. 1	11231972	11234811	-	zinc finger, C3HC4 type, putative, expressed	4.968	3.98738	4.63945	1.38611	1.56529	1.45736	1.65224	1.41096	1.90494	1.61194	3.35597	2.02447	3.72048	10.5665	5.97599	7.88104	11.883	6.31814	4.3377	4.27151	6.76262	4.70665	6.51118	8.59318	11.0743	28.9586	19.748	21.6207	15.0951	15.7742
LOC_Os01g19820	Chr. 1	11245197	11246756	+	universal stress protein domain containing protein, putative, expressed	12.2014	11.1138	17.6388	15.7014	14.4816	11.5074	30.7389	36.5055	25.8225	13.7754	14.7452	24.0125	21.0827	72.184	84.6041	5.29023	27.283	16.4659	20.3936	16.334	18.0614	9.96895	9.04693	21.277	10.3447	17.6521	20.4427	19.9338	9.15904	17.8935
LOC_Os01g19840	Chr. 1	11249654	11251232	-	60S ribosomal protein L29-2, putative, expressed	273.082	279.351	281.979	202.131	279.17	268.148	122.293	108.231	153.369	153.509	243.397	250.409	169.042	244.879	131.792	140.035	143.46	139.818	368.989	317.188	287.812	118.021	68.8762	157.573	120.149	151.167	149.31	151.429	91.3338	131.084
LOC_Os01g19850	Chr. 1	11254144	11261684	-	amino acid permease family protein, putative, expressed	3.11879	2.47684	3.83941	7.93699	6.27767	7.02713	1.52266	0.892998	1.83505	1.18009	0.985609	1.19732	1.09701	0.972522	1.62436	3.59595	1.47792	1.44546	3.39009	5.27946	3.57384	1.54386	1.76913	1.06528	1.99945	1.37635	1.57651	1.07074	1.25828	1.74277
LOC_Os01g19870	Chr. 1	11272155	11278214	+	hydrolase, acting on carbon-nitrogen, putative, expressed	7.07788	5.51205	5.99534	16.6988	16.4323	17.9296	6.08589	4.91279	6.73452	5.54407	3.92275	5.37854	3.90163	6.64633	2.99856	5.78249	6.8889	4.33434	8.42708	10.3688	8.95742	3.53314	3.94207	4.00943	3.19504	1.84171	2.25959	1.63441	1.62191	1.2817
LOC_Os01g19880	Chr. 1	11283364	11284127	+	expressed protein	0.73538	0.0692095	0.486186	0.245935	0.299946	0.209447	0.0807674	0.38996	0.314682	0	0	0	0	0.0800944	0	5.95363	11.8834	4.27694	1.68289	2.76527	0.617082	0.885798	5.92654	4.34855	7.41371	0.816922	5.48203	0.0761585	0	0.158091
LOC_Os01g19910	Chr. 1	11307284	11307814	+	expressed protein	0	0	0	0	0	0.100451	0	0	0.226381	0	0	0.105712	0	0	0	0.626784	1.43334	0.710035	1.78969	1.39253	1.44276	1.5062	1.57078	1.66845	0.978606	1.06853	1.01411	1.42449	0.686767	1.1373
LOC_Os01g19940	Chr. 1	11316601	11320197	+	expressed protein	13.4868	6.63606	7.45876	3.67866	9.66332	4.55204	9.54093	11.0178	9.11218	47.5158	79.5855	47.2284	56.3115	16.9568	30.8876	33.2488	26.6365	15.2679	10.271	5.93922	14.1412	23.6578	20.9358	20.0138	27.8602	32.1293	26.432	16.4157	30.2064	14.9764
LOC_Os01g19970	Chr. 1	11350507	11356863	+	MYB family transcription factor, putative, expressed	6.93083	7.05286	5.56412	9.74241	10.8219	9.62327	3.9964	3.52216	4.95848	2.96656	2.31249	2.12068	3.74343	5.33131	6.50117	19.2029	9.76636	7.26732	10.3441	10.1398	8.1786	8.06388	7.90077	6.44649	3.68596	4.85584	5.53577	3.09543	2.70623	3.49214
LOC_Os01g19990	Chr. 1	11364355	11365344	-	expressed protein	1.60999	1.5518	1.21124	2.96138	4.42127	2.89887	0.435968	0.431781	0.195992	0.20911	0.0776216	0.305071	0.12132	0.332566	0	2.35146	1.4773	1.84416	1.03296	0.401866	0.832726	0.80247	0.259032	0.361119	0.169448	0	0.195106	0.0632447	0	0
LOC_Os01g20000	Chr. 1	11367016	11367264	-	expressed protein	311.991	369.92	410.445	0.565947	0.920317	0.428428	0	0.199417	0	0	0	0	0	0	0	24.0594	4.58497	3.53306	0	0	0	0.247079	0	0	0	0	0	0	0	0
LOC_Os01g20030	Chr. 1	11378988	11379725	+	expressed protein	1.59178	0.573183	0.503315	0.445549	1.24205	2.02371	14.7995	20.925	21.012	18.3344	9.86993	18.0265	21.7784	20.729	7.96322	0.977121	0.662984	0.255439	4.99931	6.79889	18.446	27.01	24.2184	16.5064	18.6592	35.5195	13.4582	57.8697	69.7351	87.722
LOC_Os01g20110	Chr. 1	11412131	11421047	+	expressed protein	28.6982	30.5571	32.9523	23.1754	18.8328	26.6402	5.16492	4.44425	7.67076	3.47207	1.69653	1.33355	1.72663	4.69928	4.6021	38.8599	15.3483	26.4892	28.6301	38.1972	20.4143	9.48333	7.37311	7.52564	7.32089	14.9841	21.2884	2.89318	3.72732	6.33936
LOC_Os01g20120	Chr. 1	11426336	11430996	-	expressed protein	4.15916	4.33321	4.07336	3.8495	4.45719	3.67952	2.3844	1.82858	2.18221	1.66305	0.851905	1.48485	1.09993	1.84084	2.17347	5.95559	6.73919	6.61625	5.19001	5.09538	5.50189	3.98876	4.32615	3.90588	3.90808	3.70804	2.88611	3.86291	4.61043	4.10331
LOC_Os01g20160	Chr. 1	11458955	11463442	-	OsHKT1;5 - Na+ transporter, expressed	0	0.0244344	0.0735634	0.0217068	0.026474	0	0	0	0	0	0	0	0	0	0	1.7687	0.728547	1.0744	0.723308	1.09831	0.163396	0.11372	0.137656	0	0	0.0262195	0.055298	0	0.189583	0.167442
LOC_Os01g20206	Chr. 1	11505077	11506103	-	methyltransferase, putative, expressed	6.67031	4.47211	4.61998	7.36154	27.1485	6.16984	2.53272	4.87902	1.27086	1.1964	6.48391	2.86251	5.69178	6.24098	16.653	15.7994	13.8616	13.443	16.5479	5.97801	18.0312	7.11643	34.0865	56.5423	26.6929	19.6893	50.8278	6.15141	20.5809	14.4217
LOC_Os01g20730	Chr. 1	11544302	11545431	-	expressed protein	4.47476	3.50947	2.16012	3.90754	3.04193	3.87064	13.1058	12.8312	11.7017	13.1659	6.76201	10.9286	22.6686	16.6248	47.2591	8.68872	11.6427	7.95207	8.45941	7.71217	9.12654	10.2901	12.7063	13.3284	13.3819	15.9672	17.7379	43.3041	15.6922	19.1326
LOC_Os01g20780	Chr. 1	11585607	11586525	+	anther-specific protein SF18 precursor, putative, expressed	1.38943	0.920585	1.50126	12.6251	10.7223	15.729	47.2701	56.5709	51.8636	32.5171	34.0353	33.5943	38.0752	43.9464	11.6775	14.0034	9.40585	4.92311	11.9832	10.5748	19.6865	37.4893	42.9164	37.1152	20.5255	10.2488	8.52888	9.30709	7.58909	1.51141
LOC_Os01g20800	Chr. 1	11591226	11591477	-	expressed protein	1.41876	0.629477	1.89513	0.372807	0.45468	0.211664	4.28516	2.95565	4.29316	0.508945	2.55042	2.89575	0.664372	5.34217	2.0279	3.74205	13.1597	8.22879	3.77112	2.30549	6.54793	6.83585	6.38329	6.59185	2.47448	5.62886	7.59776	4.61787	5.42669	7.18937
LOC_Os01g20830	Chr. 1	11610848	11612708	+	heavy metal-associated domain containing protein, expressed	57.4641	57.0533	56.592	2.78316	4.52585	4.10842	2.64049	1.83059	1.50359	1.0132	1.31635	1.10862	0.257176	0.443129	0.235498	10.1154	31.9961	29.8264	15.935	16.4465	17.2255	17.6589	9.25625	9.47768	3.76303	7.65733	4.88428	1.30237	1.89059	4.8901
LOC_Os01g20840	Chr. 1	11618335	11622535	+	lipase class 3 family protein, putative, expressed	10.7715	10.9208	10.5665	13.5292	12.4565	13.1082	30.1944	24.0593	22.6013	29.423	24.0218	33.5086	30.2745	29.4095	18.504	13.5594	16.6529	13.4164	14.7609	15.9025	18.4369	30.1314	31.1775	21.8108	28.3028	15.0315	16.7374	12.0427	25.1855	12.9202
LOC_Os01g20860	Chr. 1	11625658	11637076	-	phospholipase D. Active site motif family protein, expressed	4.83982	5.91658	5.50964	8.23932	8.31625	9.32003	13.2805	13.1479	14.8443	18.7253	25.7476	19.2203	16.4834	14.8868	8.05355	6.02048	7.56283	6.54563	7.64511	9.08674	11.109	10.3778	9.56921	8.22387	7.84	6.90171	7.05685	7.58596	8.73084	10.471
LOC_Os01g20880	Chr. 1	11655138	11659895	+	OsWAK3 - OsWAK receptor-like cytoplasmic kinase OsWAK-RLCK, expressed	2.18551	2.63668	2.43149	6.55225	5.11515	6.82915	2.6404	1.73993	3.15911	1.70689	1.44364	2.23171	1.72987	1.69062	1.89398	0	0	0.0211719	0	0.0355907	0	0	0	0	0	0	0	0.0196041	0	0
LOC_Os01g20890	Chr. 1	11662723	11666347	+	expressed protein	20.443	19.8616	20.8623	26.506	29.4817	27.2484	15.6584	13.7193	19.2905	17.1559	17.5847	20.3588	16.6071	20.8911	30.4784	10.9968	17.0627	11.8805	17.5217	20.9195	17.2908	8.16536	6.48985	7.69563	12.5572	15.5109	17.6551	30.3553	18.3973	23.6169
LOC_Os01g20894	Chr. 1	11667260	11667716	-	expressed protein	6.92928	9.60332	7.8957	3.9059	2.75793	4.20178	5.26596	4.78077	5.91836	3.78869	5.93797	4.91318	3.17503	5.89158	5.8148	0.121379	0.594799	0.137501	1.1009	0.809008	0.902669	0.403869	0	0.242326	0.227413	0.620776	0.523697	0.381959	0.498733	1.18931
LOC_Os01g20910	Chr. 1	11686442	11687386	+	zinc finger, C3HC4 type domain containing protein, expressed	9.29628	7.77754	6.6821	3.82748	7.27488	2.48352	3.33018	3.36287	2.7985	0.475015	0.151136	0.297	0.295276	0.712289	0.757083	11.4463	13.0015	8.97687	4.2	4.8066	2.36973	5.20827	6.93493	6.85552	2.30951	2.94202	6.26816	0.554144	1.15769	1.98107
LOC_Os01g20950	Chr. 1	11703247	11704653	-	sulfotransferase domain containing protein, expressed	21.0909	25.9683	23.1187	5.77572	5.86334	6.78587	1.82005	2.61156	3.28928	1.13943	0.355283	0.758016	0.039664	0.782841	0.145283	0.867341	3.32293	3.08161	2.54278	2.928	2.84814	0.699618	1.14328	0.865795	0.29546	0.241957	0.212624	0	0	0.0429216
LOC_Os01g20970	Chr. 1	11713728	11714442	+	invertase/pectin methylesterase inhibitor family protein, putative, expressed	116.411	70.7699	192.951	0.556371	0.581621	0.631768	0.052205	0	0.101699	0	0	0	0	0	0	48.9941	7.17503	5.1036	0.0945877	0.268105	0	0	0	0	0	0	0	0	0	0
LOC_Os01g20980	Chr. 1	11715165	11717784	-	pectinesterase, putative, expressed	0.792953	0.941629	0.605751	0.0428983	0.0523194	0.0730675	0.112706	0.0226734	0.137224	0.0292818	0	0	0	7.68394	0.0233348	1.34243	2.13487	4.10313	0.255257	0.0964688	0.322912	0.449481	0.163226	1.34004	1.49485	1.19178	2.86868	0.451665	1.66518	0.137878
LOC_Os01g21034	Chr. 1	11741377	11750709	+	pectinesterase, putative, expressed	12.7301	7.85507	6.59265	69.1397	49.5626	58.507	10.8666	12.4137	14.4323	3.80084	1.30234	1.47157	2.12034	36.3851	6.93154	11.3807	17.4124	10.9107	21.2179	28.5154	21.9201	6.75534	5.81739	4.20756	2.32969	2.11262	3.70543	2.96231	0.65813	1.46847
LOC_Os01g21070	Chr. 1	11756851	11759649	+	endoglucanase, putative, expressed	3.37589	3.74633	4.01195	1.56355	0.57208	1.75007	0.762892	0.755566	2.65796	0.304931	0.101871	0.0533838	0.132685	0.436463	0.534602	3.82463	3.67084	3.13742	2.63159	3.94304	4.2314	0.526585	0.821561	1.18484	0.44477	0.18886	0.28451	0.0276677	0.0216758	0.143582
LOC_Os01g21120	Chr. 1	11783910	11785001	+	AP2 domain containing protein, expressed	16.688	12.9311	13.8701	7.81343	14.6911	10.4566	55.0469	59.5366	23.7441	47.7461	29.2011	57.6892	36.1918	176.064	88.0896	29.3279	38.5935	11.2611	26.4563	23.5845	30.866	116.649	131.306	103.287	47.6937	8.70746	21.3264	25.0599	35.5195	5.38135
LOC_Os01g21135	Chr. 1	11793594	11795362	-	retrotransposon protein, putative, unclassified, expressed	0.057745	0.0896711	0.0299965	0	0	0.0301522	0.244174	0.0561389	0	0	0	0	0	2.07548	0.404434	0.156785	0.122927	0.0355218	0	0	0	0.173891	0	0.344311	0.763744	0.833925	0.37205	0	2.57683	0
LOC_Os01g21170	Chr. 1	11810685	11811951	+	expressed protein	3.74903	4.1316	3.76933	6.33977	3.84343	5.38865	2.67865	2.27307	2.75142	1.31595	1.9727	1.46203	0.748795	1.06253	0.766345	1.70745	2.96066	1.68626	2.11781	3.04311	2.93029	1.79664	1.03449	1.5733	1.10736	1.02999	1.70005	0.137771	0.647605	0.619636
LOC_Os01g21240	Chr. 1	11855552	11858974	+	MLA6 protein, putative, expressed	0.662306	0.544491	0.76904	0.824099	0.917684	0.732347	0.341244	0.492382	0.573076	0.489146	0.136178	0.470987	0.446969	0.79349	1.67615	1.52321	2.11487	2.08502	1.62033	1.55106	1.68568	0.985489	0.840718	1.03478	2.00166	2.35871	2.80678	4.72671	3.12935	4.76769
LOC_Os01g21250	Chr. 1	11863920	11864332	-	late embryogenesis abundant protein, putative, expressed	356.08	232.505	238.787	272.18	543.236	298.284	159.08	144.386	107.633	437.292	644.226	502.61	893.707	373.445	680.288	441.796	406.578	410.676	130.436	43.0774	132.282	124.791	246.337	409.003	453.856	480.47	584.321	595.882	660.001	697.919
LOC_Os01g21310	Chr. 1	11905412	11906678	+	expressed protein	1.01744	0.842647	1.4094	15.2212	15.825	14.5213	8.52251	9.36386	12.9308	4.08778	2.65542	2.83274	1.03758	2.92552	0.746526	9.94489	5.19821	4.84012	13.3629	15.0103	11.348	2.3694	5.45928	4.19147	1.38019	0.602804	0.317835	0.309084	0.302684	0.481201
LOC_Os01g21420	Chr. 1	11957243	11964812	+	pre-mRNA-splicing factor SF2, putative, expressed	4.28399	5.73493	5.2565	29.7534	25.7659	32.5898	11.6675	9.44268	11.0821	12.3803	20.6026	22.3639	19.4095	15.6188	26.9372	29.9211	17.8857	24.172	19.1592	14.5886	16.7888	19.5734	19.6437	19.2179	20.5151	28.9233	32.4471	49.4763	41.1675	54.5831
LOC_Os01g21490	Chr. 1	11999382	12002924	-	transposon protein, putative, CACTA, En/Spm sub-class	0	0	0	0	0.034101	0	0.018365	0	0	0	0	0	0	0	0.0304185	0	0.0323599	0.0748072	0.0665492	0.125754	0.806799	3.07613	0.212776	3.52664	2.87658	6.51822	5.94763	8.27753	2.36061	2.48033
LOC_Os01g21520	Chr. 1	12031970	12032254	+	esterase/lipase/thioesterase family protein, putative, expressed	0.896061	0.37106	0.930943	0	0	0	0.216513	0.174228	0.210892	0	0	0.393916	0	0.858836	0	8.75848	14.688	15.2134	7.25737	7.04222	6.82363	3.4539	3.76278	1.74858	1.64097	4.37985	1.46957	2.65406	3.03894	2.11897
LOC_Os01g21580	Chr. 1	12074499	12075208	+	esterase/lipase/thioesterase family protein, putative, expressed	7.62536	4.7663	9.26747	0.06616	0	0	0	0	0	0	0	0	0	0	0	3.82824	0.995409	0.885043	0	0.0743897	0	0	0	0	0	0	0	0	0	0
LOC_Os01g21620	Chr. 1	12112984	12113844	+	expressed protein	0.985667	0.18553	0.186189	0.824099	1.2061	1.02935	1.13669	0.609796	0.632676	0.900029	0.876988	0.689354	0.979074	0.751482	0.179309	0	0	0	0	0	0	0	0	0	0	0	0	0	0.0799722	0
LOC_Os01g21630	Chr. 1	12117107	12123195	+	pectinacetylesterase domain containing protein, expressed	0.61116	0.564915	0.56692	2.32861	2.13	3.05447	1.21303	1.061	1.07879	0.46588	1.83107	0.407804	0.238492	0.209204	0.152873	1.46973	1.78892	1.77236	0.238895	0.112856	0.57924	0.999086	0.229144	0.331283	1.42124	1.28511	1.04835	0.571905	0.564932	0
LOC_Os01g21650	Chr. 1	12129594	12133198	-	plant protein of unknown function domain containing protein, expressed	0.0634478	0.164211	0	0.291762	0.284669	0.463819	0.862355	0.986929	0.559977	0.119491	0.266131	0.244057	0.0346629	0.076015	0	0	0.371436	0.11709	1.4583	1.77149	2.26941	1.03175	1.03613	0.653453	0.0968273	0.0352416	0.297304	0	0	0.112529
LOC_Os01g21960	Chr. 1	12326486	12331776	+	serine/threonine-protein kinase, putative, expressed	13.0469	9.36624	9.68836	32.6927	27.0375	31.1816	14.2121	14.4931	15.5294	17.267	15.9391	16.1723	11.3811	14.2474	2.782	15.4936	12.3618	7.31532	17.4867	18.9547	20.162	14.2728	15.9422	10.6198	10.2492	4.25304	4.73548	3.1919	2.93968	2.02314
LOC_Os01g21970	Chr. 1	12332795	12337227	-	protein kinase, putative, expressed	443.322	570.367	557.711	15.6406	12.4639	15.61	12.6922	16.3414	12.0474	5.31146	7.13724	7.7799	2.95831	6.58888	0.253964	455.402	184.798	109.993	15.0634	18.1111	15.1315	6.45461	9.54027	4.00534	2.12332	1.19055	3.20472	1.34941	1.93815	1.90076
LOC_Os01g21990	Chr. 1	12344460	12351233	+	CRS2-associated factor 2, chloroplast precursor, putative, expressed	7.36267	9.26278	7.59863	2.01796	1.50403	1.96044	1.0898	0.924362	1.14757	0.336705	0.409042	0.535877	0.15983	0.584173	1.0245	9.71725	8.40771	11.4878	6.32392	7.81535	4.69763	5.72645	3.83911	4.25528	4.06782	6.85201	6.36879	3.13839	2.21937	4.92926
LOC_Os01g22000	Chr. 1	12351454	12353063	-	expressed protein	1.64964	1.67496	1.48315	1.45881	1.5301	1.45772	0.919845	1.17198	1.90392	0.318644	0.0887104	0.348653	0.173314	1.10222	0.88875	0.275629	0.168834	0.390299	0.173607	0.164027	0.292827	0.0764257	0.111014	0.103177	0.161379	0.246691	0.520282	0.0722796	0.0849394	0.187549
LOC_Os01g22010	Chr. 1	12363709	12366314	-	S-adenosylmethionine synthetase, putative, expressed	693.051	529.171	463.599	1129.19	1086.07	1013.59	701.863	643.156	716.998	321.338	198.754	274.363	200.458	647.139	471.917	400.926	343.532	303.378	282.492	230.455	262.784	272.935	337.424	292.35	274.572	410.38	272.018	770.189	728.41	878.408
LOC_Os01g22050	Chr. 1	12381728	12389166	-	retrotransposon protein, putative, unclassified, expressed	0.165002	0.232934	0.389602	0.110364	0.0504755	0.12532	0.1631	0.131246	0.176517	0.0376664	0	0.0164855	0	0	0.0300165	0	0	0	0	0	0	0	0	0	0	0	0	0	0	0
LOC_Os01g22090	Chr. 1	12403525	12408003	-	expressed protein	7.51761	9.11788	8.03996	5.13456	6.11752	6.08052	3.26117	2.57947	4.22811	2.70666	2.24128	2.93625	2.51656	4.10596	7.28201	0.100055	0.0196121	0.0906754	1.29065	0.952682	0.680304	0.221943	0.107463	0.439457	0.449905	0.470778	0.47486	0.986544	0.378224	0.413933
LOC_Os01g22100	Chr. 1	12408324	12410734	+	retrotransposon protein, putative, unclassified, expressed	1.49743	1.65132	1.48808	0.868219	1.05889	0.679914	2.96929	3.98758	3.40935	2.41141	1.593	3.43453	2.34753	7.29313	8.76147	0	0	0.0400498	0	0	0	0	0	0	0	0	0	0	0	0
LOC_Os01g22220	Chr. 1	12491993	12494656	-	expressed protein	0.782766	0.607771	1.01655	2.15971	1.75601	3.26984	1.65496	1.90248	0	0.737092	0.547217	1.07535	0	2.34452	1.76218	0	0.208294	0.240759	0	0	0	0	0	0.424303	0	0.217391	0	0	0	0
LOC_Os01g22230	Chr. 1	12499923	12504215	+	peroxidase precursor, putative, expressed	5.96278	4.47983	4.14173	12.0019	11.0452	8.93139	7.30678	7.95008	4.37048	16.8125	6.19316	14.2299	10.6477	5.3885	5.96601	6.21683	3.7718	4.4016	2.08838	1.58556	2.12294	38.7441	36.1279	16.2901	16.2582	5.52627	3.11336	2.79475	16.9686	1.45034
LOC_Os01g22336	Chr. 1	12551333	12557013	+	peroxidase precursor, putative, expressed	8.57274	7.42694	6.32827	12.3244	16.7517	12.4867	12.5375	13.0717	16.9375	13.8224	10.409	7.23978	5.96526	6.48679	1.44461	1.56807	0.81643	2.10941	1.53087	1.02647	3.38387	1.35872	1.7368	1.95659	1.69847	1.85454	1.9028	0.822404	1.24833	1.54711
LOC_Os01g22352	Chr. 1	12564283	12570032	+	peroxidase precursor, putative, expressed	725.581	482.734	473.051	574.623	618.229	556.59	156.958	139.833	198.384	78.5449	24.3951	37.1081	50.5636	61.2742	83.8571	42.0681	54.4741	85.9912	42.9202	32.5053	112.484	85.8427	59.0175	110.446	101.243	179.965	116.733	38.1913	87.3442	63.471
LOC_Os01g22370	Chr. 1	12578189	12582301	+	peroxidase precursor, putative, expressed	79.581	90.8831	119.983	36.9319	46.851	51.9235	18.2817	17.1334	16.0824	3.31216	1.22947	1.4899	1.32112	11.0181	1.46637	42.7369	44.4979	55.4003	20.7725	14.3977	42.0636	18.139	15.8132	14.9749	8.46185	11.3559	8.67012	1.66959	3.27003	3.03253
LOC_Os01g22380	Chr. 1	12582735	12583462	-	expressed protein	5.89333	7.55373	6.04985	4.32312	6.76774	3.07726	3.7295	2.59187	2.88962	5.10902	2.9428	6.24558	6.66927	3.86653	22.4629	2.05728	1.94159	0.86316	1.53575	1.45101	1.45709	0.338037	0.572859	0.456359	0	0.623505	0.0821874	0.399623	0.125231	0.331817
LOC_Os01g22440	Chr. 1	12621246	12621704	+	expressed protein	7.67802	7.02711	3.58383	8.69882	6.49034	11.3883	4.83971	3.02905	5.89257	1.95594	1.55581	2.56818	2.18852	3.19959	3.56275	0	0	0	0.121789	0	0	0	0	0	0	0	0	0	0	0
LOC_Os01g22450	Chr. 1	12628026	12629938	+	expressed protein	14.3903	12.5895	13.0554	40.4495	34.101	43.391	15.0593	9.65511	21.7043	7.88864	11.902	12.9195	1.99312	15.5408	3.04185	0	0	0	0	0	0	0	0	0	0	0	0	0	0	0
LOC_Os01g22490	Chr. 1	12645515	12646409	-	40S ribosomal protein S27a, putative, expressed	318.551	382.008	348.561	270.295	320.054	309.308	165.159	156.732	199.385	157.917	174.261	225.222	192.239	307.806	271.903	174.654	192.676	205.926	402.864	368.418	320.336	136.656	100.849	184.056	141.841	236.085	184.578	259.525	159.825	240.213
LOC_Os01g22590	Chr. 1	12701744	12704572	+	retrotransposon protein, putative, unclassified, expressed	0.020504	0	0.0426044	1.05601	1.05794	0.942162	0.544977	0.318939	0.796242	0.360409	0	0.0225344	0	0.515871	0	0.26722	0.763855	0.327939	0.314179	0.487669	0.402181	0.024698	0.0478341	0.0222286	0	0.0227776	0.0240194	0	0.0182995	0
LOC_Os01g22600	Chr. 1	12704700	12709808	-	mitochondrial carrier protein, putative, expressed	9.82007	9.12948	10.0289	13.6367	11.951	10.633	9.14167	6.3556	9.06801	13.3074	15.0914	13.697	20.0614	29.2629	47.9579	14.0791	12.3475	12.287	8.55571	7.39318	7.38247	5.59602	7.85279	10.5857	21.3686	61.5599	38.7803	120.934	76.7929	106.934
LOC_Os01g22630	Chr. 1	12725141	12731526	+	ECT protein, putative, expressed	3.53454	4.08251	4.05148	4.75512	5.439	5.30799	5.63773	4.75676	6.42807	5.11623	3.63492	3.06589	4.78758	5.75699	3.56567	4.90144	5.25458	3.6118	10.5185	10.6479	10.4314	4.45103	3.47549	4.67103	6.67196	6.16551	5.13289	8.03643	6.80439	6.94225
LOC_Os01g22640	Chr. 1	12734098	12738112	+	GDSL-like lipase/acylhydrolase, putative, expressed	12.3843	4.44752	6.22659	35.6814	32.3928	32.1254	1.90629	2.16563	2.55895	0.166477	0.222467	0.320594	0.318733	0.667204	0.477599	10.9155	4.23401	3.3605	4.26661	3.18107	2.7844	1.11801	1.23733	0.718738	0.296783	0.235676	0.465984	0.513576	0.142007	0.313555
LOC_Os01g22660	Chr. 1	12742056	12746046	+	GDSL-like lipase/acylhydrolase, putative, expressed	1.65793	1.12502	1.21586	2.01169	1.65649	1.73142	3.16442	3.26427	3.36098	2.86875	3.42839	2.15896	2.83146	6.77687	4.82315	3.13212	2.17992	1.69694	2.36353	2.29074	2.58809	1.64463	1.21885	1.99374	1.95609	1.09887	1.8769	4.1266	1.64133	2.42156
LOC_Os01g22710	Chr. 1	12758518	12760143	+	organic cation transporter-related, putative, expressed	1.63341	1.26825	0.750594	1.93557	2.07878	1.04973	0.0379497	0.183228	0.443573	0.0394385	0	0	0	0.075267	0	0.341146	0.635257	0.927499	0.756353	0.259861	0.289945	0.151347	0.0732809	0.102162	0	0	0	0	0.0280345	0.0742813
LOC_Os01g22780	Chr. 1	12804579	12810224	+	GDSL-like lipase/acylhydrolase, putative, expressed	2.80915	2.18114	2.08939	13.1526	8.91571	12.9348	2.2947	2.94826	4.47025	2.00397	0.223162	0.140333	0.069759	1.33858	0.0638789	11.7528	8.63039	10.1719	24.0376	29.4453	22.1361	4.15278	3.98423	11.1435	2.27342	0.886546	0.7853	1.09097	1.48149	1.05684
LOC_Os01g22900	Chr. 1	12870228	12874264	+	neutral/alkaline invertase, putative, expressed	28.1302	30.3711	29.9696	8.40982	11.0604	8.13182	18.0859	11.8409	9.74003	11.0548	6.90657	8.28838	11.969	8.15443	16.4873	40.3998	26.9114	19.6702	11.5352	13.2188	12.7696	20.8482	31.603	31.7022	26.145	19.8136	24.516	7.4745	21.5216	14.8023
LOC_Os01g22910	Chr. 1	12875498	12882540	-	retrotransposon protein, putative, unclassified, expressed	0.256293	0.227424	0.418424	0.101019	0.0410679	0.114708	0.199052	0.106785	0.129256	0.321784	0.153574	0.160955	0.520067	0.131596	0.0366331	0.0795274	0.233826	0.315316	0.320581	0.189307	0.295713	0.97025	1.32394	0.793857	1.41551	0.52875	0.343125	0.0834195	0.71889	0.0865816
LOC_Os01g22980	Chr. 1	12914948	12919210	-	OsSCP3 - Putative Serine Carboxypeptidase homologue, expressed	2.01103	1.56144	1.37705	1.24002	0.94842	1.12168	0.993926	0.355471	0.376492	0.315614	0.0958549	0.150693	0.0249697	0.082137	0.0457299	3.25128	5.57025	10.2059	2.02595	2.59948	1.1338	1.21118	0.559787	0.495495	0.116251	1.09162	0.696037	1.32771	2.89618	5.75536
LOC_Os01g23380	Chr. 1	13141932	13144941	-	stripe rust resistance protein Yr10, putative, expressed	3.53708	3.05759	2.70096	2.89519	2.9359	2.77039	0.993539	0.98003	1.20708	0.66614	0.0494542	0.29155	0.695658	0.953478	1.45099	3.14998	4.08488	3.69892	3.91	2.74325	3.53017	2.51374	1.77412	2.22406	1.60138	2.4951	2.19606	1.69236	1.98878	2.50931
LOC_Os01g23440	Chr. 1	13170717	13174129	-	expressed protein	4.14309	2.01567	6.46832	0	0.0507887	0.0236433	0	0	0	0	0	0	0	0	0.0226521	0	0.0722934	0	0	0.0234116	0	0.0545414	0	0.0736324	0.0230337	0	0	0	0.0606172	0
LOC_Os01g23580	Chr. 1	13237248	13246183	+	inorganic H+ pyrophosphatase, putative, expressed	1.16422	0.797029	0.936419	0.794407	0.96887	0.764791	0.567153	0.565919	0.574525	0.0943045	0.0262544	0.0206372	0.102587	0.292462	0.0375758	0.876922	0.959376	0.947191	1.45919	1.35925	2.55658	1.6964	1.37992	2.91108	2.90387	3.06641	2.66166	1.0054	3.0166	2.10923
LOC_Os01g23610	Chr. 1	13272614	13282201	+	dihydrolipoyl dehydrogenase, putative, expressed	15.4142	17.3021	17.7395	23.477	25.9344	28.4817	13.2981	12.1912	19.0159	6.68268	4.25673	4.07134	4.53623	14.2076	9.73494	24.6484	16.996	22.3692	29.8964	28.8411	24.0982	15.2332	12.3426	14.8411	15.3791	22.6104	22.5463	26.558	21.4715	26.4068
LOC_Os01g23620	Chr. 1	13286103	13288466	+	miro, putative, expressed	66.9349	59.4856	65.696	93.0497	84.7486	84.9776	33.1868	30.718	37.7565	22.9755	17.3413	17.5639	19.6836	43.994	36.0082	50.7006	52.893	51.6813	61.5093	60.5962	58.1807	27.0876	23.7171	26.0546	27.6783	43.6384	39.0626	38.682	32.7001	44.0429
LOC_Os01g23630	Chr. 1	13291338	13294467	+	transcription initiation factor IID, 18kD subunit family protein, expressed	22.0568	24.0468	22.5098	29.381	32.9142	30.7125	18.5512	18.9764	21.1322	13.8057	15.6469	18.1628	14.0051	23.0737	21.2224	17.8071	18.9064	20.4924	22.0757	22.7414	19.5937	14.4206	11.2324	11.8502	10.128	17.5638	12.2714	14.0089	12.1364	14.2322
LOC_Os01g23710	Chr. 1	13342879	13345906	-	no apical meristem protein, putative, expressed	5.47584	3.91303	4.43037	4.38985	2.93515	3.1376	4.37623	3.86309	4.02025	2.43366	2.67625	3.70137	1.4296	2.49645	2.66667	6.60487	7.94322	8.01871	6.41752	7.04055	7.1288	7.26715	4.7481	5.20093	2.26788	2.77235	4.14399	3.39505	3.15716	3.60969
LOC_Os01g23760	Chr. 1	13363707	13364930	+	OsMADS93 - MADS-box family gene with M-beta type-box, expressed	0.0417283	0	0.0867055	0	0	0.0435778	0	0.0811354	0	0	0	0	0	0	0.208755	0	0.0444156	0	0	0	0	0.301582	0.730114	0.452382	0.339634	0.0463553	0.0488827	0.0950737	0.595871	0
LOC_Os01g23850	Chr. 1	13422753	13424642	-	transposon protein, putative, CACTA, En/Spm sub-class, expressed	6.72899	4.75605	5.92405	5.64181	4.75899	5.13637	3.23223	3.41541	2.51229	1.22147	0.264488	0.594001	0.885829	0.615159	0.567812	0	0	0	0	0	0	0	0	0	0	0	0	0	0	0
LOC_Os01g23870	Chr. 1	13436891	13438586	-	expressed protein	6.98674	5.17537	5.81949	4.62535	5.13445	4.18285	3.14716	3.42548	2.94142	1.09651	0.126318	1.15841	0.723914	0.469043	0.5725	0	0	0	0	0	0	0.0362752	0	0	0	0	0	0	0	0
LOC_Os01g23880	Chr. 1	13442496	13443696	+	expressed protein	210.086	235.895	297.351	0.547569	1.57416	0.710598	0.693617	0.248067	0.900812	0.106789	0	0.186954	0	0.203804	0	45.6326	18.0612	11.3538	0.139637	0.0879545	0.0490686	0.0512262	0.0496064	0.184418	0	0	0	0	0	0
LOC_Os01g23910	Chr. 1	13454908	13455887	-	expressed protein	10.392	13.2762	12.2897	17.6914	11.6563	15.7016	10.084	5.26642	9.1067	8.60579	8.96513	7.41151	6.88531	9.13908	10.0658	7.68421	11.5319	6.66464	9.43789	8.80278	8.67388	6.92463	5.28717	6.59185	9.11057	14.983	11.0081	19.8988	15.3921	18.3002
LOC_Os01g23990	Chr. 1	13508317	13508882	-	expressed protein	1.17311	0.840786	2.53131	2.90473	2.42925	1.6963	1.47179	1.57913	1.27429	4.19205	4.41593	3.66948	3.15518	1.51359	1.98634	1.86208	2.49732	3.44166	0.987656	1.773	1.56179	8.26099	6.42088	6.75024	6.33483	3.40835	2.74848	1.43921	7.48998	1.81385
LOC_Os01g24010	Chr. 1	13517518	13528480	+	pleiotropic drug resistance protein, putative, expressed	0.814085	0.681155	0.845776	2.58457	3.6025	2.50392	0.754487	0.889017	0.656159	0.54606	0.327434	0.196098	0.499584	1.60329	0.457473	0.460235	0.32049	0.397883	0.378372	0.553537	0.797761	0.201493	0.299187	0.507774	0.544601	0.408818	0.731575	0.317604	1.01519	1.35813
LOC_Os01g24030	Chr. 1	13539762	13541958	+	AMP-binding enzyme, putative, expressed	1.23311	1.86381	1.63983	1.24749	1.82575	1.26201	0.178772	0.359644	0.116087	0.21675	0.0689637	0.135522	0.161682	9.60282	3.60263	0.133922	0.341256	0.242735	0.134962	0.127515	0.113822	0.0297067	0.172605	0.0267366	0.0250913	0	0.0288906	0	0	0
LOC_Os01g24070	Chr. 1	13570607	13573322	+	GATA zinc finger domain containing protein, expressed	6.66045	5.6586	6.76929	3.62872	5.23768	3.78024	17.974	19.5663	13.7588	35.0404	48.0803	47.2218	39.8284	32.6127	15.4649	6.4473	8.66906	7.48178	5.74465	4.00523	7.89371	23.9812	20.774	16.325	19.3714	18.8996	17.4281	19.8761	15.4101	16.1784
LOC_Os01g24090	Chr. 1	13582036	13584917	-	TPR repeat, putative, expressed	5.53511	7.17138	7.67892	3.20067	2.63956	2.97675	1.1212	1.22445	1.63814	0.707437	1.06585	0.874234	0.941588	1.11186	0.663246	2.12379	1.97561	2.85442	1.95891	2.2621	1.75915	0.678706	0.77323	0.826441	0.438372	1.25187	1.39777	0.151032	0.32539	0.274325
LOC_Os01g24120	Chr. 1	13595762	13598586	+	hypothetical protein	0.773871	0.901297	1.005	0.800687	1.30204	1.31328	0.116868	0	0.113834	0.242905	1.3525	0.318938	0.739869	0.347682	0.967862	0	0	0	0	0	0	0	0	0	0	0	0	0	0	0
LOC_Os01g24210	Chr. 1	13643985	13646640	+	retrotransposon protein, putative, Ty1-copia subclass, expressed	2.49453	3.42177	2.52685	1.46255	2.02857	1.75844	1.16782	1.30352	1.61452	0.665543	0.784746	1.09662	0.511055	0.410936	1.18554	0	0	0	0.0341278	0	0	0	0	0	0	0	0	0	0	0
LOC_Os01g24340	Chr. 1	13713177	13714834	-	expressed protein	1.89169	2.69738	2.07657	1.31303	1.20104	2.31099	0.495892	0.485792	0.756028	0.268876	0.0499035	0.235359	0.0389988	0	0.107134	0.11629	0.0759813	0.087824	0.0390645	0.0369089	0.20591	0.0429928	0.0416334	0.0773886	0.0726261	0.158599	0	0.0406605	0.0318548	0.0844035
LOC_Os01g24430	Chr. 1	13775186	13776654	+	expressed protein	2.5729	2.0157	2.96203	1.95057	2.37895	1.92442	1.00813	0.878847	0.900131	0.436535	0.243063	0.343906	0.18995	0.458212	0.208726	0.0755213	0.296063	0.128328	0.152216	0.215725	0.36105	0.376926	0.324451	0.301547	0.247616	0.502115	0.65168	0.0396087	0.217215	0.411101
LOC_Os01g24440	Chr. 1	13778572	13779786	-	glycine-rich protein, putative, expressed	14.0825	12.5771	11.0932	18.7121	15.7959	16.7261	15.49	17.7777	16.3741	16.4144	9.69791	15.246	11.6208	11.5333	12.6601	7.16778	7.78556	8.17153	7.8676	7.43346	8.34255	10.0766	10.1502	8.7045	4.96117	6.72462	3.93958	6.03401	11.1803	10.3882
LOC_Os01g24460	Chr. 1	13788467	13789890	+	histone-like transcription factor and archaeal histone, putative, expressed	0	0	0.0372639	2.83689	8.85094	8.31553	25.2415	27.2335	26.8865	54.0396	55.264	63.1497	46.2839	27.0294	4.27056	0	0	0	20.5704	18.8419	42.6673	57.0294	67.1919	45.2227	47.0741	23.0303	10.5043	13.1979	15.6215	0.169637
LOC_Os01g24480	Chr. 1	13799955	13804790	-	DUF1399 containing protein, putative, expressed	4.74595	4.60131	5.20463	6.30472	5.78812	6.21504	6.16608	5.41956	5.87301	3.90153	4.52907	5.36079	3.27188	5.8665	4.3905	3.27259	4.34997	3.35971	4.41109	5.31672	4.82403	2.9491	2.50436	2.28673	3.25733	3.45204	4.34623	3.75457	4.28612	5.81194
LOC_Os01g24490	Chr. 1	13807523	13809865	-	expressed protein	5.43511	4.54659	5.0921	10.1758	11.0225	9.37554	3.70824	3.01939	4.16875	0.944389	0.610648	0.426665	0.132559	1.1628	0.339878	0.92231	1.65289	0.98511	1.72617	2.18292	1.70775	0.526085	0.537753	0.368267	0.172802	0.0808631	0.227392	0	0.0216552	0.114757
LOC_Os01g24500	Chr. 1	13814901	13817064	+	expressed protein	0.760052	0.51145	0.552747	2.55139	2.51495	1.30967	0.573905	0.295565	0.626085	0.0477136	0.0531338	0.0417657	0	0	0	0	0.283149	0	0.499119	0.117894	0.219239	0.228879	0.0443284	0	0.0386637	0.084433	0.0445182	0	0	0
LOC_Os01g24600	Chr. 1	13859262	13860625	+	fruit bromelain precursor, putative, expressed	0.0401537	0	0	0	0	0	0	0.0390368	0	0	0	0	0	0	0	0.0436088	0	0	0.351581	0.207613	0.694945	0.0483669	0	0.0435311	0	0	0.0940761	0	0	0.047477
LOC_Os01g24680	Chr. 1	13887272	13893293	+	3-hydroxyacyl-CoA dehydrogenase, putative, expressed	28.6157	30.6814	31.8351	42.7275	36.0795	44.0144	20.443	18.2058	25.6949	10.369	12.6121	8.10513	8.72404	12.3589	14.7882	32.2198	38.957	34.006	49.364	56.3462	53.4813	26.7785	21.8083	22.4327	41.1433	39.6936	50.1221	22.2881	26.1239	32.3573
LOC_Os01g24690	Chr. 1	13896291	13898264	+	60S ribosomal protein L23A, putative, expressed	97.7794	129.87	120.845	110.029	140.462	142.854	91.356	77.5756	104.645	89.2776	120.077	133.734	107.201	176.416	199.762	63.223	83.3434	77.203	220.638	184.658	193.395	58.3899	47.8942	95.3254	85.0115	139.481	118.887	214.837	110.577	170.376
LOC_Os01g24710	Chr. 1	13903153	13904729	-	jacalin-like lectin domain containing protein, expressed	87.2342	92.8076	97.885	18.2582	24.0723	17.4488	37.2799	4.15864	5.67914	15.3317	26.1724	14.0232	62.5185	259.092	186.744	46.6952	118.964	182.622	22.4086	11.1531	107.739	58.2638	31.1747	68.7289	395.216	575.391	357.281	33.1118	117.142	41.0242
LOC_Os01g24720	Chr. 1	13911829	13912191	+	expressed protein	22.9347	22.5779	23.5352	13.1992	15.7823	11.7552	43.2624	50.0652	36.9235	45.4012	24.9843	72.3699	42.4319	92.5467	77.1474	0	0	0	0	0.1455	0.162345	0	0.164125	0	0	0	0	0	0	0
LOC_Os01g24764	Chr. 1	13934495	13935854	+	expressed protein	21.3315	27.0212	24.0738	8.91117	7.87733	7.09883	10.8667	9.52935	7.20366	6.08264	11.6044	8.08977	7.05797	12.8683	16.0073	0	0	0	0	0.0388358	0	0	0.0438069	0	0	0	0	0	0	0.0444049
LOC_Os01g24770	Chr. 1	13936525	13937302	-	expressed protein	5.18157	6.13056	6.15232	1.81541	0.553524	1.03071	5.51481	2.63866	1.16143	3.40772	4.4848	5.15231	3.7744	7.68596	0.9875	0	0	0	0	0	0	0	0	0	0	0	0	0	0	0
LOC_Os01g24780	Chr. 1	13941318	13944691	+	cytochrome P450, putative, expressed	16.4787	21.8	21.4076	7.79861	5.80189	5.72652	3.22703	2.69296	5.45495	1.38404	0.592794	1.18044	0.308839	1.11751	1.69684	0.0920925	0.120342	0.0695496	0	0.0292289	0.0326128	0	0.0989109	0.2145	0.345085	0.753589	0.496672	0.257599	0.403623	0.267363
LOC_Os01g24790	Chr. 1	13957512	13959245	+	transferase family protein, putative, expressed	28.2182	28.9995	27.6029	14.3847	11.861	11.8122	5.99625	5.84175	9.87872	1.62721	0.411833	0.906416	0.225289	1.51745	0.147356	0.127959	0.0940565	0.0724776	0.0322384	0	0.0339858	0.0354802	0.0343583	0	0	0	0	0	0	0
LOC_Os01g24810	Chr. 1	13977964	13979538	+	cytochrome P450, putative, expressed	2.23759	2.92077	3.13329	0.507017	0.545616	0.474127	0.411375	0.315269	0.343452	0.162862	0.226704	0.24948	0.0354332	0.271965	0.324464	0.211316	0.276138	0.27928	0.106479	0.167672	0.261917	0.351558	0.378269	0.386722	0.263944	1.36894	0.531844	1.18217	1.79442	1.34202
LOC_Os01g24820	Chr. 1	13979885	13983744	-	NB-ARC domain containing protein, expressed	0.340503	0.186621	0.249712	0.128947	0.269599	0.376512	0.133092	0.253142	0.612827	0.150887	0.252042	0.0660389	0.153196	0.431944	0.360728	0.413309	0.362431	0.369636	0.350754	0.103562	0.415986	0.434278	0.747637	0.542858	0.855877	2.09155	1.2905	2.5784	2.87806	3.14979
LOC_Os01g24880	Chr. 1	14012515	14019465	+	zinc finger, C3HC4 type domain containing protein, expressed	18.8957	19.0626	18.652	29.8172	49.9133	51.7826	182.259	199.941	185.704	142.593	123.423	133.9	103.495	138.142	28.3589	11.4036	11.4562	11.4079	46.4725	48.4871	64.9763	68.7839	66.5323	51.688	34.0108	20.8936	19.6702	22.2752	18.6054	19.5168
LOC_Os01g24990	Chr. 1	14085834	14087035	+	retrotransposon protein, putative, unclassified, expressed	0.768497	0.305996	0.0614164	0.543676	0.861998	0.493882	0.107129	0.114942	0.208695	0.964874	0.0826526	0.649688	0.129183	0.283297	0.591471	0	0	0	0	0	0	0	0	0	0	0	0	0	0	0
LOC_Os01g25110	Chr. 1	14171243	14175815	+	clathrin adaptor complex small chain domain containing protein, expressed	1.02297	0.756453	0.531397	0.604811	0.737636	0.610463	0.220695	0	0.085986	0.0917411	0.102163	0.0803048	0.159677	0	0.146218	0	0	0	0	0	0	0	0	0	0	0	0	0	0	0
LOC_Os01g25170	Chr. 1	14220784	14221379	-	expressed protein	0	0.221703	0	0.787818	1.80156	2.46009	5.10985	6.14179	5.5442	8.06629	13.1745	10.9442	9.12571	11.8022	11.0348	0	0	0	0	0	0	0	0	0	0	0	0	0	0	0
LOC_Os01g25189	Chr. 1	14224896	14233656	-	delta14-sterol reductase, putative, expressed	1.86706	1.77401	1.46145	6.16279	5.42201	5.42207	1.60677	1.64107	2.2272	2.44049	2.10981	2.95141	3.82854	3.86089	6.47426	2.77769	3.10344	2.3285	2.6593	2.82994	2.89198	1.32472	1.64084	1.22	1.95158	2.10249	2.24709	2.68054	1.46088	2.35878
LOC_Os01g25240	Chr. 1	14252929	14257384	+	expressed protein	2.59926	2.42181	2.38539	4.06388	5.15073	4.75031	5.28612	4.25372	5.91356	3.75298	5.633	4.80869	2.65072	6.2282	4.24776	2.02309	1.98277	2.18521	5.87936	6.89887	8.24739	2.40038	2.02128	3.14664	2.15966	2.7431	2.79116	3.20783	1.5852	2.66354
LOC_Os01g25360	Chr. 1	14326186	14327047	+	esterase, putative, expressed	0.974723	0.470907	0.6076	0.298814	1.09331	0.81434	0.628054	0.884437	0.764684	0.0815866	0.272564	0.142832	0.0710016	0.0778525	0.0650167	0	0	0	0	0	0	0	0	0	0	0	0	0	0	0
LOC_Os01g25386	Chr. 1	14340133	14357449	-	multidrug resistance-associated protein, putative, expressed	95.2926	99.403	83.6056	110.103	97.9567	101.688	74.4449	66.6767	75.5173	23.574	8.81828	12.8319	18.7081	27.2119	60.2494	65.9236	84.3373	91.0557	52.9157	63.27	64.4897	68.0361	57.0611	46.7512	75.6726	53.2357	82.8135	82.2526	146.871	165.903
LOC_Os01g25460	Chr. 1	14437845	14439688	-	uncharacterized protein At4g06744 precursor, putative, expressed	286.732	245.197	455.33	0.382106	0.155341	0.202481	0.0334633	0.0807834	0.130378	0.0347761	0	0.0913228	0.0302642	0.0331844	0	107.211	34.6707	21.4685	0.242522	0.22914	0	0.0333637	0.0646175	0.0600559	0	0	0	0	0.0247203	0
LOC_Os01g25484	Chr. 1	14446910	14453474	+	ferredoxin--nitrite reductase, putative, expressed	40.1798	37.2018	33.9772	25.7786	26.6787	27.0645	19.7244	17.4093	19.5359	7.63828	5.57455	7.12051	6.00885	10.8919	14.6672	15.5847	17.1399	20.4456	10.7025	9.75651	8.12983	7.67998	6.75557	5.32849	7.79809	11.9893	13.6696	23.2388	18.4208	21.9048
LOC_Os01g25500	Chr. 1	14453690	14454560	+	sterol carrier protein-2, putative, expressed	11.2117	14.1863	9.15211	3.92811	4.29174	5.76138	2.4188	3.20075	2.8272	1.1172	3.60792	1.76027	0.486126	3.73123	1.24642	1.83613	3.31492	1.42316	2.53212	2.20836	4.31205	0.857459	0.830346	0.675263	0.543178	1.58157	1.45933	3.85198	2.46186	2.10421
LOC_Os01g25540	Chr. 1	14480782	14481616	-	RALFL6 - Rapid ALkalinization Factor RALF family protein precursor, expressed	317.708	186.808	190.33	197.233	203.293	178.159	107.709	98.5961	117.761	44.0057	20.6111	42.0158	15.8399	99.9593	39.2301	299.607	268.112	156.23	128.406	124.609	95.6312	31.756	51.3007	66.6448	26.6354	17.2595	35.9711	21.0442	17.9061	12.4398
LOC_Os01g25560	Chr. 1	14486393	14487170	-	RALFL7 - Rapid ALkalinization Factor RALF family protein precursor, expressed	20.2858	9.24312	16.3011	21.9774	33.2104	27.7666	14.7524	9.63738	13.1333	2.55519	0.826101	2.30882	0.573853	11.9553	0.525482	1.42597	1.25779	1.77691	3.59263	3.53016	4.24185	0.632624	0.61262	2.13515	0.467542	0.802222	0.0769054	0.0747881	0.234366	0.232869
LOC_Os01g25600	Chr. 1	14506673	14513164	-	tetratricopeptide repeat domain containing protein, expressed	4.08681	4.72746	4.52497	4.11152	3.42189	4.06757	2.12101	1.51091	2.59654	1.05995	0.563354	0.801299	0.33543	0.896503	0.595115	6.25136	6.2697	8.89931	5.64893	7.38084	4.56043	2.31114	2.17092	2.45449	1.73734	3.79396	4.00081	1.02731	2.92821	6.28408
LOC_Os01g25610	Chr. 1	14513321	14515446	+	40S ribosomal protein S4, putative, expressed	77.8058	87.5734	82.33	102.533	123.482	126.648	60.3151	53.4129	73.9446	68.4641	76.5291	84.8324	84.0254	123.32	152.116	68.4671	76.3381	72.451	205.287	197.276	190.507	71.7269	66.6767	102.362	102.715	200.733	155.506	309.758	175.033	262.131
LOC_Os01g25670	Chr. 1	14551107	14552310	-	transposon protein, putative, CACTA, En/Spm sub-class	1.3333	1.16795	0.532769	0.282974	0.230079	0.428428	0.743449	0.398834	0.241382	0	0	0.225434	0	0.122876	0	0	0	0	0	0	0	0	0	0	0	0	0	0	0	0
LOC_Os01g25679	Chr. 1	14555698	14559975	-	retrotransposon protein, putative, Ty3-gypsy subclass, expressed	0.100148	0.192546	0.104047	0.0657894	0.0481426	0.0597639	0.077781	0.0834535	0.0841795	0.0179628	0	0	0	0.0171406	0	0	0	0	0	0	0	0	0	0	0	0	0	0	0	0
LOC_Os01g25688	Chr. 1	14562240	14564681	-	retrotransposon protein, putative, Ty3-gypsy subclass, expressed	0.398405	0.467443	0.303537	0	0.297918	0.138688	0.160443	0.180751	0.0625109	0.0333474	0	0.0291904	0	0.0636423	0	0	0	0	0	0	0	0	0	0	0	0	0	0	0	0
LOC_Os01g25710	Chr. 1	14571837	14581150	-	transposon protein, putative, CACTA, En/Spm sub-class, expressed	1.20637	1.04662	1.30629	0.523492	0.390698	0.576688	0.728733	0.437742	0.339911	0.063999	0.0831476	0.0840316	0.00928264	0.0712483	0	0	0	0	0	0	0	0	0	0.00921017	0	0	0.00995216	0	0	0
LOC_Os01g25720	Chr. 1	14571837	14581967	-	disease resistance protein RGA4, putative, expressed	0.560018	0.678025	0.710015	0.497583	0.468453	0.664138	0.40136	0.304518	0.446788	0.0834212	0.0265422	0.0834537	0.0311135	0.0796032	0	0.123703	0.171752	0.0817444	0.197384	0.186493	0.25189	0.0914665	0.0221436	0.051451	0.0386278	0.0210886	0.0222384	0	0	0.0336689
LOC_Os01g25740	Chr. 1	14587007	14591754	-	powdery mildew resistance protein PM3F, putative, expressed	2.36966	2.71776	2.78775	0.972163	0.547229	0.88555	0.659585	0.395251	0.43742	0.189596	0.259857	0.0638311	0.0126921	0.153085	0.1046	0	0	0	0	0	0	0	0	0	0	0	0	0	0	0
LOC_Os01g25760	Chr. 1	14597790	14602976	-	powdery mildew resistance protein PM3F, putative, expressed	0.685326	0.799785	1.00975	0.412552	0.531107	0.37737	0.0978509	0.205936	0.205284	0.0938673	0.156796	0.0273887	0.272297	0.223928	0.22441	0	0	0	0.0136378	0	0	0	0	0	0	0	0	0	0	0
LOC_Os01g25770	Chr. 1	14605174	14605970	-	expressed protein	1.26896	1.64211	0.878903	0.0972539	2.37224	0.883466	0.191634	0.308415	0.124439	0	0	0.46487	0.346629	0.886842	0.317411	0	0	0	0	0	0	0	0	0	0	0	0	0	0	0
LOC_Os01g25800	Chr. 1	14611303	14611896	+	expressed protein	1.03183	0.89017	1.07199	0.632641	0.578684	1.79593	0.571354	0.41797	0.202371	0.647748	1.20222	0.472501	0.0939516	0.515085	0.258097	0	0	0	0	0	0	0	0	0	0	0	0	0	0	0
LOC_Os01g25810	Chr. 1	14612547	14617122	-	powdery mildew resistance protein PM3A, putative, expressed	1.20545	1.54068	1.79353	0.656974	0.701098	0.761545	0.368583	0.217023	0.332745	0.242905	0.145654	0.179914	0.243913	0.570556	0.536047	0.0323254	0.031681	0.0732378	0.0977296	0.215453	0.223225	0.0537786	0.0520781	0.0161339	0.0757051	0.0826616	0.0697347	0.0678148	0.0664105	0.0527891
LOC_Os01g25820	Chr. 1	14621295	14627937	-	respiratory burst oxidase, putative, expressed	35.2869	42.3372	40.272	10.9207	7.35576	10.5855	5.43481	5.8927	6.94369	3.86926	2.87935	2.64854	4.10136	5.93198	14.5988	41.9081	43.8555	27.5826	24.4099	23.5764	19.3966	7.47702	11.8575	5.60524	6.12215	6.47379	6.68987	21.8298	11.1973	18.5818
LOC_Os01g25920	Chr. 1	14702305	14705998	-	expressed protein	43.9065	43.0997	45.1371	42.684	42.0146	40.8914	31.3053	31.4891	38.6578	32.7865	36.2695	40.312	26.4251	39.7369	47.243	0.0312685	0	0.0354217	0	0.119091	0	0.104041	0	0.0312128	0	0.0639672	0	0.0655976	0	0.0340421
LOC_Os01g25990	Chr. 1	14730142	14738424	-	expressed protein	2.76084	2.71365	2.67494	2.48206	1.72234	2.76982	2.02377	0.618235	0.912605	2.6679	2.10354	1.26142	3.35555	1.28219	4.68665	6.18209	6.28999	6.50707	2.61428	2.47002	3.02442	2.33536	1.79112	1.34519	9.08936	7.56404	6.05047	1.97897	8.11185	10.1049
LOC_Os01g26039	Chr. 1	14754773	14764507	-	expressed protein	1.98761	1.51728	2.44043	9.8231	6.19287	7.73671	4.30537	5.17238	5.81196	3.25173	3.14392	2.53746	2.5008	4.90691	8.59754	10.3571	6.2186	6.57033	3.36199	3.63322	3.75271	4.25629	2.81025	1.91537	3.26818	3.96994	4.56269	7.66196	13.0624	23.5486
LOC_Os01g26070	Chr. 1	14769271	14769883	+	expressed protein	7.08225	6.46934	6.57887	10.6514	12.9907	11.4858	8.657	7.85729	7.05955	3.45219	6.29077	6.50155	5.46237	6.58838	4.91857	0	0	0	0	0	0	0	0	0.0903288	0	0	0	0.0949186	0	0
LOC_Os01g26080	Chr. 1	14777806	14779110	+	expressed protein	6.40947	4.76922	6.45089	4.97368	7.41396	5.43851	4.83971	1.5578	6.59968	6.78992	14.5624	11.887	9.41063	12.2384	15.0303	0	0	0	0	0	0	0	0	0	0	0	0	0	0	0
LOC_Os01g26120	Chr. 1	14793093	14797228	+	membrane associated DUF588 domain containing protein, putative, expressed	5.26316	4.83276	4.27933	19.0252	22.7927	22.4159	36.9906	38.9319	32.9604	26.0875	20.1566	36.0137	24.6532	29.7736	50.0041	34.2962	41.7965	48.311	29.804	27.6862	30.5746	34.5652	28.0804	31.2581	23.3745	25.7257	25.2518	66.7356	36.1079	44.806
LOC_Os01g26174	Chr. 1	14825144	14828267	+	OsWAK5 - OsWAK receptor-like protein kinase, expressed	0.656618	0.82543	0.90145	1.61755	1.86757	1.88573	1.09077	0.478766	0.772689	0.677191	0.491817	0.541228	0.614956	0.75858	1.00892	0.483901	0.823707	0.577025	0.256664	1.455	0.811727	0.197731	0.629145	0.203385	0.787333	0.260509	0.87908	0.614443	0.711599	0.887283
LOC_Os01g26240	Chr. 1	14871573	14878509	-	retrotransposon protein, putative, Ty1-copia subclass, expressed	0.579495	0.599924	0.290647	0.266478	0.313793	0.17738	0.156921	0.0777071	0.0705448	0.0627221	0.0419084	0	0	0.0239406	0.0199934	0.010851	0.0425389	0.0737536	0.032806	0.0826552	0.11528	0.168489	0.0699264	0.119148	0.142311	0.110992	0.374538	0	0.0624196	0.0826946
LOC_Os01g26270	Chr. 1	14892876	14893943	+	OsWAK7 - OsWAK receptor-like protein kinase, expressed	0.0478235	0.0495094	0.198741	0.131948	0.26821	0.549374	0.23111	0.13948	0.281387	0	0	0	0	0	0	1.92173	2.08703	1.82395	1.6226	3.16504	2.97968	1.44014	1.28303	0.77769	2.09218	1.54066	2.07285	2.72402	2.30482	3.16655
LOC_Os01g26280	Chr. 1	14896685	14899178	+	OsWAK8 - OsWAK receptor-like protein kinase, expressed	0.25238	0.293937	0.393308	0.580279	0.495402	0.593024	0.228683	0.337371	0.185621	0.0792181	0	0	0.0344702	0.0755925	0	4.35129	5.00329	4.5023	3.52189	4.56722	4.58638	2.28002	2.46552	2.22307	3.17754	3.57466	3.17825	3.98922	3.74472	4.40155
LOC_Os01g26290	Chr. 1	14901174	14903208	+	expressed protein	4.42212	3.43351	7.23597	1.32177	0.620018	0.80817	1.26885	1.39721	0.91067	1.38803	2.62771	3.159	2.77828	2.91391	6.858	0	0	0.408039	0.120999	0	0.255114	0	0	0.359555	0.112476	0.122812	0	0.125942	0.098667	0
LOC_Os01g26320	Chr. 1	14924923	14928015	+	ZmEBE-1 protein, putative, expressed	0.606376	1.30379	1.01766	7.07822	5.28426	7.30675	3.74746	1.31506	7.73944	1.81547	0.326082	0.0512631	0	0.223533	0	0	0.24824	0.172159	40.9943	42.8321	35.4126	0.280925	1.36021	6.8772	0.379646	0	0	0	0	0
LOC_Os01g26370	Chr. 1	14955700	14959369	+	expressed protein	2.78341	3.25613	2.86284	3.11024	2.99717	3.38639	1.715	1.75889	1.98164	1.72986	2.04312	2.44722	1.64228	2.23426	3.81533	0.0151145	0	0	0	0	0	0	0	0	0	0	0	0	0	0
LOC_Os01g26390	Chr. 1	14964573	14968307	+	TKL_IRAK_DUF26-lh.1 - DUF26 kinases have homology to DUF26 containing loci, expressed	1.70775	1.64603	1.79462	4.00774	5.90071	4.18186	2.05134	1.73658	1.80174	0.788649	1.01546	1.10023	0.729226	2.04601	1.0802	0	0	0	0	0	0	0	0	0	0	0	0	0	0	0
LOC_Os01g27050	Chr. 1	15085557	15087045	+	flavin-containing monooxygenase family protein, putative, expressed	5.23851	4.06739	4.08183	0.0976583	0.0397018	0.258749	0.085525	0.103233	0.0416522	0	0	0	0	0	0	14.1847	14.6178	18.2026	7.90289	5.96612	4.8599	7.12009	4.74802	5.48727	3.27701	5.38686	5.63909	0.0806447	0.473848	0.669613
LOC_Os01g27140	Chr. 1	15124631	15125398	+	OsGrx_C7 - glutaredoxin subgroup III, expressed	1.19708	0.688491	1.10549	1.28443	0.074596	0.208356	1.44624	0.258619	0.391303	0.250496	1.48775	1.02326	0.799322	0.796772	1.13119	1.44454	9.91022	12.5185	3.56662	3.98876	1.30447	0.961292	1.31877	1.15357	8.86365	18.2481	14.6465	18.9405	23.0889	26.7355
LOC_Os01g27160	Chr. 1	15146084	15152518	+	cullin, putative, expressed	2.19908	2.42349	2.26626	3.9634	4.31662	4.25973	0.535645	0.344825	1.00174	0.534392	0.272754	0.214397	0.31004	1.38107	1.82765	0.192606	0.339779	0.261825	2.79507	3.61281	2.59871	0.192258	0.413731	0.730597	0.541292	0.788041	0.789455	2.5658	2.94398	2.9776
LOC_Os01g27170	Chr. 1	15151960	15157245	-	potassium transporter, putative, expressed	0.761595	3.30476	3.72052	0.149028	0.109054	0.0676894	0.068519	0.0945206	0.0762743	0.0406897	0	0.0178087	0.0354107	0.0388275	0	0.140788	0.103486	0.0797437	0.0354704	0.0502697	0.0186965	0.0585558	0.0189014	0.0351342	0.0329721	0.0180009	0.0379647	0.0553792	0.101234	0.0574785
LOC_Os01g27190	Chr. 1	15160423	15161640	+	C2 domain containing protein, putative, expressed	1035.05	1511.05	1477.73	3.12386	3.6688	1.1386	0	0.244605	0.29608	0	0	0	0	0	0.0419566	569.915	239.106	234.74	1.1933	0.953996	0.145151	0.252556	0.146742	0.227305	0	0	0	0	0	0
LOC_Os01g27210	Chr. 1	15170345	15171860	-	glutathione S-transferase, putative, expressed	37.9766	35.3208	38.822	58.3668	90.5473	53.9755	33.92	33.0703	27.1246	39.4579	45.431	40.5096	52.8671	51.9464	8.43252	12.2961	10.1056	20.488	22.505	21.2632	24.8965	32.2291	21.7345	21.6312	13.0168	19.289	23.136	11.9725	19.1671	30.4355
LOC_Os01g27230	Chr. 1	15185076	15188301	-	12-oxophytodienoate reductase, putative, expressed	0.547237	0.339918	0.56854	0.0671052	0.163685	0.0380995	0.0550949	0.0354677	0.0214658	0.137415	0.0510085	0	0.398623	0.0437086	0.310269	2.29806	6.75675	6.64288	2.31591	1.69768	2.08365	3.14205	1.63838	2.61037	8.09153	11.8544	9.27402	2.57677	8.90519	5.88809
LOC_Os01g27260	Chr. 1	15216813	15217959	-	glutathione S-transferase, putative, expressed	1.01251	0.81527	1.11036	1.34506	1.00951	1.3511	0.0679584	0.109372	0	0	0	0	0.0614617	0.471745	0.168843	2.19927	2.99365	2.7682	12.2515	13.495	14.4732	0.271025	1.77157	1.09767	0	0.124976	0.395368	0.128161	0.100406	0.332548
LOC_Os01g27340	Chr. 1	15258670	15260287	-	glutathione S-transferase, putative, expressed	0.283124	0.234484	0.352974	1.87478	2.73111	0.887016	0.171026	0.440398	0.266537	0	0.0791706	0.0622318	0.123741	0.407043	0.169966	0	0	0	0	0	0	0	0	0	0	0	0	0	0	0
LOC_Os01g27360	Chr. 1	15281130	15283073	-	glutathione S-transferase, putative, expressed	17.1093	12.9055	12.9513	30.0316	28.7581	27.5656	9.54252	9.42068	8.31481	4.24557	3.66938	2.71791	3.47417	3.62799	14.9977	61.2805	39.914	37.1937	12.8153	11.3775	13.9758	21.7032	20.8992	12.3109	14.9936	33.864	24.2404	114.473	165.671	145.845
LOC_Os01g27449	Chr. 1	15328868	15332947	-	expressed protein	0.683812	1.03465	0.546486	1.6448	2.18303	1.8677	30.8531	28.4326	23.7693	67.6933	85.0912	127.181	112.821	71.5903	136.415	0	0	0	0	0	0.0606914	0	0	0.114051	0	0	0.0616194	0.0599229	0	0
LOC_Os01g27480	Chr. 1	15344380	15345409	+	glutathione S-transferase, putative, expressed	2.11519	1.67452	0.646331	3.20405	2.72144	2.85862	1.35288	0.786252	0.732085	0.468651	0.521889	0.136743	0.407848	0.223601	0.560205	3.10796	3.3771	4.36269	3.40447	3.02361	4.01968	3.82175	1.37877	2.15821	2.34186	2.83349	2.98798	2.05526	2.27643	2.9423
LOC_Os01g27530	Chr. 1	15361032	15361951	-	expressed protein	2.02125	0.563368	1.6961	0.929463	2.26717	0.649488	9.76781	12.0169	8.32493	4.78269	8.9129	13.841	3.73747	20.2111	3.1113	0	0	0	0	0	0	0	0	0	0	0	0	0	0	0
LOC_Os01g27590	Chr. 1	15389732	15392073	-	transposon protein, putative, Pong sub-class, expressed	1.9222	1.64882	1.4835	1.69206	1.50924	1.43385	0.962087	0.800885	1.42182	0.655061	0.959837	0.482865	0.570074	1.01987	1.07152	0	0	0	0	0	0	0	0	0	0	0	0	0	0	0
LOC_Os01g27630	Chr. 1	15410777	15412081	+	glutathione S-transferase, putative, expressed	4.48031	3.15401	0.372377	104.386	49.5171	106.866	62.7888	55.869	87.3795	49.2016	25.5579	38.8008	35.573	96.9769	4.60227	0.129755	1.78036	2.49882	139.525	188.349	201.056	41.159	59.8561	68.1944	28.3827	9.68876	5.94825	1.63327	2.71906	0.353162
LOC_Os01g27750	Chr. 1	15479968	15493549	+	bifunctional 3-dehydroquinate dehydratase/shikimate dehydrogenase,chloroplast precursor, putative, expressed	18.2545	15.008	17.953	40.7446	41.3152	39.3867	11.3913	9.33565	11.5732	7.77562	5.05915	5.27682	10.1122	10.6989	9.81681	8.84201	10.5421	8.96056	17.8214	18.6849	19.9649	7.51571	6.54755	7.24205	8.70786	11.1313	11.0318	10.1996	10.5576	11.4638
LOC_Os01g27860	Chr. 1	15562758	15563289	+	expressed protein	5.56838	3.67747	4.48847	2.64889	3.12294	2.00523	0.289973	0.653353	0.790845	0	0.402699	0.211027	0.104901	1.4953	0	0	0	0.7087	0.840622	0.198559	1.32928	0.693865	0.44795	1.35306	2.73495	2.6663	3.48647	1.96867	2.31348	2.95143
LOC_Os01g27890	Chr. 1	15581786	15583686	-	cytochrome P450, putative, expressed	0.334738	0.837469	0.579615	0.128273	0.125155	0.0291312	0.0168504	0.027119	0.0984776	0	0	0.183942	0.121916	0.1671	0.781479	4.87752	11.5499	14.1051	5.28178	4.52879	5.08529	8.13134	6.44255	7.22763	9.47896	21.2887	12.6788	23.2613	20.2403	19.9213
LOC_Os01g27990	Chr. 1	15644812	15649520	+	NPL4, putative, expressed	17.7433	19.3061	18.9984	20.681	18.5212	19.91	20.9224	22.3896	22.6057	12.7299	7.82214	9.65067	10.6234	16.6809	10.3257	16.124	12.8155	14.4565	16.2294	16.8879	16.2526	9.55226	11.0876	8.87201	9.13652	14.944	10.1806	11.3441	8.64499	11.7527
LOC_Os01g28030	Chr. 1	15672566	15676615	-	peroxidase precursor, putative, expressed	5.24321	4.09951	5.02829	13.6571	13.5719	15.5844	6.04659	6.2024	11.2183	1.61123	0.0512648	0.644745	0.0801252	7.24817	0	4.69886	3.59049	2.43593	83.23	79.8506	70.1	0.309159	2.65168	13.4752	0.111911	0	0	0	0	0
LOC_Os01g28134	Chr. 1	15760468	15763180	+	expressed protein	2.78932	3.14433	3.34868	1.25415	2.3639	2.00669	0.748862	0.542347	2.18826	0.933889	0.779984	0.204368	0.270909	0.371311	0.74422	0.0673184	0	0.0762598	0.135683	0.192294	0.0715187	0.0746634	0	0	0.0630631	0	0	0.070613	0	0
LOC_Os01g28150	Chr. 1	15777301	15780996	+	OsFBX6 - F-box domain containing protein, expressed	3.77314	3.73943	4.5893	3.19505	2.63223	2.95528	1.61215	1.78936	2.27421	1.38653	1.06153	1.41597	1.23178	1.62628	1.47324	1.57416	1.95909	1.81155	1.66193	1.57023	1.38037	1.27479	1.1003	0.823091	0.702216	1.73795	1.29367	1.31048	1.1088	2.12184
LOC_Os01g28280	Chr. 1	15842962	15843779	-	expressed protein	2.94489	2.28653	2.7727	1.18492	2.16772	0.480534	0.778277	0.626277	0.866367	0.231088	0.38601	0.101141	0.201107	0.220512	0.0920777	0	0	0	0	0	0	0	0	0	0	0	0	0	0	0
LOC_Os01g28300	Chr. 1	15850967	15854629	+	OsFBX7 - F-box domain containing protein, expressed	0	0.0601891	0	0.775319	3.16284	3.15725	5.23292	5.76528	5.98647	5.29221	2.4793	6.80498	6.41608	12.5728	28.242	5.49337	4.85785	5.43619	18.7717	21.9443	20.3258	11.5902	11.0881	11.4714	12.7174	10.8505	11.5102	17.7172	9.75506	12.6143
LOC_Os01g28450	Chr. 1	15934491	15935319	+	SCP-like extracellular protein, expressed	5.79143	2.6151	0.896131	4.98634	60.5377	7.91403	9.0438	3.35425	4.13262	1.23768	1.20599	0.203135	0	2.14062	0	0.133825	0.9181	0.454799	2.2927	5.73402	9.59679	17.7369	6.75545	6.67932	1.56707	13.4148	4.33045	7.86096	6.48846	7.43046
LOC_Os01g28474	Chr. 1	15948776	15953098	+	transferase family protein, putative, expressed	1.34662	2.52265	0.433037	4.03979	8.37947	8.57178	14.4872	18.7959	26.2979	4.42811	1.65866	2.78375	0.0350328	1.61335	0.0320798	0	0.136509	0.0788927	4.84268	3.81288	3.99535	0.0772413	0.486193	0.729945	0	0.0712353	0	0.0365255	0	0
LOC_Os01g28500	Chr. 1	15958735	15959500	-	SCP-like extracellular protein, expressed	943.563	929.887	1051.02	680.504	719.263	534.437	141.216	147.085	192.239	49.9789	64.886	64.194	15.0082	46.4932	3.40243	43.8839	70.8302	76.9479	21.8205	16.3414	18.1564	7.95136	4.89996	3.68662	0.814057	2.81473	3.35874	1.67111	2.79694	4.73034
LOC_Os01g28580	Chr. 1	15992759	15996844	+	expressed protein	7.9659	13.4442	8.97146	8.34197	7.05797	6.39651	7.44034	8.33004	7.32594	3.90814	2.05906	4.30378	2.74282	4.33076	4.08557	0.0727004	0	0	0.0366326	0	0	0.120949	0.0390415	0	0.0340524	0	0	0	0	0.0395745
LOC_Os01g28600	Chr. 1	16000688	16003329	-	exo70 exocyst complex subunit family protein, putative, expressed	0.395253	0.386455	0.387826	0.32312	0.467973	0.275181	0.252025	0.19213	0.465123	0.192988	0.122806	0.16893	0.191942	0.447234	0.659112	0	0.0233726	0	0	0	0	0	0	0	0	0	0	0	0	0
LOC_Os01g28650	Chr. 1	16030207	16030683	+	retrotransposon, putative, centromere-specific, expressed	1.92738	2.32788	1.66867	1.96954	0.720625	2.0128	1.423	1.56147	1.89007	0.941068	0.299421	1.17679	0.233993	0.384856	0.214269	0	0	0	0	0	0	0	0	0	0	0	0	0	0	0
LOC_Os01g28680	Chr. 1	16046649	16056268	+	WD domain, G-beta repeat domain containing protein, expressed	21.529	26.3577	19.0392	34.949	38.4327	31.2514	8.12079	7.19061	8.95509	4.16789	3.37924	3.95769	3.03323	3.38406	4.81702	5.0073	4.80417	8.90863	6.53351	6.50422	6.78685	5.16781	4.4383	4.20916	3.07123	3.97884	4.34359	2.49902	4.19284	6.16302
LOC_Os01g28690	Chr. 1	16061947	16067662	+	nucleoporin autopeptidase domain containing protein, expressed	5.8085	6.4654	6.8967	8.11344	7.83784	8.71124	3.25811	2.65364	3.39194	1.56274	1.25177	1.07994	1.19297	2.14526	2.77473	5.33597	5.50852	5.13128	8.36489	9.30332	7.93646	3.73502	4.432	3.57465	4.17667	5.50652	4.32308	5.62199	3.74184	5.16381
LOC_Os01g28744	Chr. 1	16101903	16104780	-	retrotransposon protein, putative, unclassified, expressed	0	0	0	0.0596112	0.145405	0.135379	2.15345	1.44932	1.60176	4.31311	0.906242	6.55361	3.11614	4.03806	0.907924	0	0	0	0	0	0	0	0	0	0	0	0	0	0	0
LOC_Os01g28790	Chr. 1	16130515	16131447	+	PRAS-rich protein, putative, expressed	39.5794	10.0878	22.4085	9.81764	21.6141	7.88941	24.2063	24.6411	21.6452	2.19943	4.05662	2.58706	3.11037	10.0347	9.64003	204.997	201.26	97.5236	17.4355	31.9278	13.8328	12.7266	70.1774	48.0124	38.0401	19.6427	76.3136	4.80199	7.62179	18.4473
LOC_Os01g28810	Chr. 1	16135872	16141134	-	expressed protein	0.228833	0.09476	0.190193	3.66192	11.2423	13.3826	8.51502	8.63176	15.1338	3.84992	2.49558	3.67179	0.450058	2.57709	0.0457913	0.149114	0	0	10.1183	7.66694	7.1288	0.385895	0.800771	1.5381	0.0465627	0.101683	0	0	0	0
LOC_Os01g28840	Chr. 1	16151540	16154058	-	C4-dicarboxylate transporter/malic acid transport protein, expressed	4.10877	3.07709	2.316	7.27619	6.10404	7.78292	2.04631	2.37969	3.00907	1.04272	0.152785	0.0240193	0	0.680785	0.0656009	0.901958	2.51236	1.1562	5.42987	5.35625	3.9338	0.81609	0.688313	0.876657	0.311295	0.801192	0.435238	0.298768	1.56043	0.723551
LOC_Os01g28950	Chr. 1	16215010	16219575	-	retrotransposon protein, putative, Ty3-gypsy subclass, expressed	0	0	0	0	0	0.0250949	1.00158	0.94614	0.424165	0.346959	0.0167988	0.805485	0.157536	0.403053	0.0240429	0	0	0	0.0131502	0	0	0	0	0	0	0	0	0	0	0
LOC_Os01g28960	Chr. 1	16219615	16220763	-	retrotransposon protein, putative, Ty3-gypsy subclass, expressed	0.222261	0.0460192	0.0461825	0.0408822	0.349023	0.742757	11.2779	11.0632	3.60939	5.63693	5.96653	14.1188	3.69134	7.61573	0.934	0	0	0	0	0	0.0512893	0	0	0	0	0	0	0	0	0
LOC_Os01g28970	Chr. 1	16224929	16226730	-	retrotransposon protein, putative, Ty3-gypsy subclass, expressed	0.221106	0.228901	0.0765711	0	0.413346	0.307874	7.1679	9.38641	4.07633	3.05367	5.04932	7.45201	2.73802	7.85873	2.50722	0	0	0	0	0	0	0	0	0	0	0	0	0	0	0
LOC_Os01g28980	Chr. 1	16227537	16228044	+	proton-dependent oligopeptide transport, putative, expressed	32.5757	22.6909	19.9511	10.6338	10.1498	9.13487	34.0721	42.8126	23.6631	16.7892	33.7379	38.2324	27.0248	50.8328	12.0716	0	0.321051	0	0	0	0	0.242215	0	0	0	0	0	0.114538	0.0897326	0
LOC_Os01g29030	Chr. 1	16253873	16254307	-	retrotransposon protein, putative, unclassified, expressed	0.352245	2.67419	1.34184	0.755897	0.526802	0.367857	0.851121	0.913193	1.93439	0.147418	0.164165	0	0	0.140671	0.117478	0	0	0	0	0	0	0	0	0	0	0	0	0	0	0
LOC_Os01g29104	Chr. 1	16296106	16300182	-	expressed protein	1.32212	2.23319	1.66276	0.447977	0.936616	1.01737	25.767	20.2949	20.8809	25.5984	26.6578	42.7499	31.4771	24.01	36.2038	11.6382	6.66597	7.53372	3.73183	2.08676	9.95571	41.2386	49.1067	43.0751	57.2029	88.9735	71.2446	83.869	34.2192	36.4483
LOC_Os01g29210	Chr. 1	16363677	16364246	-	hypothetical protein	4.43513	2.96225	2.67548	0.657894	1.44428	0.747048	0.691387	0.834535	0.673436	1.25739	0.400067	0.786178	0.156323	1.19985	2.00404	0	0	0	0	0	0	0	0	0	0	0	0	0	0	0
LOC_Os01g29240	Chr. 1	16392304	16393382	-	expressed protein	1.13606	0.83308	1.96715	0.0435344	0	0.049434	0	0	0	0	0	0	0	0	0	0.462682	0.0503843	0.116475	0.0518085	0.146849	0	0	0	0	0.0963188	0.0525847	0	0	0	0
LOC_Os01g29280	Chr. 1	16415041	16416138	+	expressed protein	0.465168	0.0963135	0.386621	0.342249	1.25223	0.728678	0.730584	1.94459	0.656876	0.0584035	0.650381	0.153369	0.0508263	0.278653	0.186168	1.41455	3.66392	1.37351	0.50912	0.625334	1.28812	1.96111	3.52689	3.9335	2.55561	1.80862	2.88808	0.317951	0.581219	0.990011
LOC_Os01g29390	Chr. 1	16468658	16479811	-	expressed protein	4.01897	4.95972	5.53035	9.61992	8.03071	7.64372	2.9583	2.32878	2.56829	1.83793	1.7118	2.36935	3.48977	1.94514	4.12766	3.03512	2.69132	2.29217	1.77696	2.00918	1.78115	1.9877	1.64544	1.44272	1.78719	2.12882	2.89964	2.15276	3.11179	3.80786
LOC_Os01g29450	Chr. 1	16504528	16510943	+	retrotransposon protein, putative, unclassified, expressed	0	0.081545	0.116906	0.0310467	0.037865	0.0705079	0.0475814	0.0218792	0.0264834	0.014128	0	0	0	0.067407	0.0450347	0.928784	0.826429	0.609137	0.923684	0.872714	0.830934	0.487952	0.538152	0.634351	0.709797	0.675017	1.05455	1.05115	1.14488	1.18413
LOC_Os01g29680	Chr. 1	16630029	16632800	-	retrotransposon protein, putative, Ty1-copia subclass, expressed	0.346365	0.91023	0.664335	1.39671	0.717242	0.946027	0.93348	1.26922	0.815185	0.635584	0.707786	0.67348	0.4949	0.925702	0.399868	0	0.0283592	0.0327794	0.291608	0.0826552	0.122966	0	0	0	0	0.0295978	0	0	0	0
LOC_Os01g29820	Chr. 1	16706250	16709605	+	expressed protein	7.35091	8.37895	8.72525	12.0499	11.428	11.8532	4.46347	3.20294	6.31968	3.56261	1.83722	3.74639	2.37212	5.24764	7.31678	3.08169	5.24998	4.70934	5.56512	5.82913	5.60309	2.17921	1.7771	1.77552	1.86001	2.34826	2.65476	3.03725	2.56645	4.30075
LOC_Os01g29840	Chr. 1	16720504	16722617	-	no apical meristem protein, putative, expressed	0.680281	0.0281705	0.113082	2.10218	63.5467	61.0687	253.926	318.775	301.225	364.195	341.575	388.565	294.408	195.476	36.3467	0.0886581	0.0868908	0.100434	232.212	173.898	331.422	770.59	937.97	498.373	200.353	127.625	46.1255	53.1013	51.9227	1.54435
LOC_Os01g29860	Chr. 1	16729123	16730909	-	expressed protein	0.107414	0.0556005	0.0557978	0.0987878	0.301208	0.504788	1.07061	1.20091	0.821613	2.09037	6.0824	3.18737	2.87545	1.80166	0.591098	0.349971	0.114332	0.0660758	0.529035	0.166614	3.59413	3.10525	3.94676	3.60992	2.67743	1.55122	0.503322	1.16248	1.24625	0
LOC_Os01g29870	Chr. 1	16731644	16733719	+	multidrug resistance protein 9, putative, expressed	0.28025	0.507726	0.509528	0.9021	0.864454	1.39019	13.6279	14.0314	14.5108	18.2089	44.7671	34.034	10.7174	10.4925	1.47211	0.228273	0.372871	0.172395	0.69014	0.362254	1.94013	3.29134	4.65831	2.88631	2.49484	2.2571	0.328298	0.239445	0.750357	0
LOC_Os01g29890	Chr. 1	16743181	16743453	-	expressed protein	0	0	0	0	0.209852	0.390764	5.1987	8.00298	4.6234	10.8053	20.1418	17.6829	10.4255	10.3108	1.12315	0	0	0	0.204767	0.193468	0.431732	2.92965	5.89226	2.43391	2.09379	2.90969	0.876665	1.91819	3.67345	0
LOC_Os01g29910	Chr. 1	16833292	16843485	+	retrotransposon protein, putative, unclassified, expressed	0	0.0157792	0	0.504641	1.53867	1.33706	6.61073	6.9496	6.58258	2.33468	3.87853	6.86797	1.0825	5.25912	0	0.0331068	0.0486702	0.0375041	0.183502	0.488605	0.211034	0.165235	0.0533369	0.181763	0.217098	0.101592	0.0535653	0.173635	0.0272063	0.0180217
LOC_Os01g30956	Chr. 1	16904805	16910193	+	retrotransposon protein, putative, unclassified, expressed	0.00962599	0	0	0.460352	1.94349	1.80947	5.73336	5.25933	6.2415	2.32047	4.22603	4.60194	1.88268	5.01669	0.0192624	0.14636	0.133196	0.0473713	0.516239	0.846102	0.488688	0.475392	0.179653	0.417426	0.577813	0.363574	0.202975	0.120625	0.214777	0.21625
LOC_Os01g30970	Chr. 1	16928618	16929720	+	PMR5, putative, expressed	4.47108	5.66335	12.8971	0	0	0	0	0	0	0	0	0	0	0	0	0	0	0	0	0	0	0.0633601	0	0	0	0	0	0	0	0
LOC_Os01g31050	Chr. 1	16982168	16983007	+	expressed protein	0	0.204946	0	0	0	0	1.43503	1.34722	2.09666	0.745663	3.87506	3.26355	0	1.18589	0	0	0	0	0	0	0	0	0	0	0	0	0	0	0	0
LOC_Os01g31110	Chr. 1	17012521	17016324	+	CRS2-associated factor 1, chloroplast precursor, putative, expressed	18.0729	21.8141	21.2899	16.6214	12.0378	15.6563	9.86801	8.26241	9.4658	3.34915	3.32484	3.90886	2.84685	6.46605	6.49651	26.1632	19.919	29.511	20.8216	25.831	20.5425	13.2261	10.6853	10.6035	8.64664	16.0569	19.9845	8.71599	10.3902	19.2419
LOC_Os01g31360	Chr. 1	17151655	17157856	+	expressed protein	28.614	32.4338	30.7277	68.706	56.7114	63.5512	25.6417	22.3547	25.704	16.528	17.0841	16.7908	11.2103	18.7365	20.8574	55.2278	50.1026	56.7488	36.7346	39.4348	37.5757	18.6928	17.1395	16.3953	23.6566	35.7005	31.9495	44.1283	50.3849	66.954
LOC_Os01g31370	Chr. 1	17159673	17161710	-	glycosyltransferase, putative, expressed	7.09243	3.89176	4.16595	3.50343	5.05993	2.9313	4.49626	7.01698	7.07802	3.05217	2.13745	3.36027	2.57403	19.8469	5.94281	40.7726	38.4394	15.0466	4.58073	7.23054	4.39527	13.4034	30.9288	32.4676	31.515	6.84876	18.8774	4.88207	17.4463	3.31882
LOC_Os01g31420	Chr. 1	17181703	17185857	+	retrotransposon protein, putative, Ty3-gypsy subclass, expressed	0	0	0	0.0171124	0.166965	0.13602	4.20367	6.16842	2.56182	1.51849	0.702412	2.47435	1.36214	5.7291	0.148934	0	0	0	0.0407296	0	0.171749	0.0896505	0.0434079	0.100859	0.151443	0	0	0	0.0166063	0
LOC_Os01g31450	Chr. 1	17194926	17197756	+	retrotransposon protein, putative, unclassified, expressed	0.288664	0.22413	0.149951	0.0497778	0.121419	0.0188411	0.501323	0.508651	0.339692	0.679552	0.580174	1.01123	0.650526	0.670065	0.685948	0.0783757	0.268847	0.133179	0.750354	0.410444	0.374696	0.869271	0.757606	1.66252	2.12922	0.661386	0.507233	0.226081	1.62628	0.0639958
LOC_Os01g31580	Chr. 1	17266159	17274840	-	BZIP protein, putative, expressed	11.6298	13.453	13.0035	14.0872	14.5958	15.5334	14.8108	17.2353	18.9638	12.0864	8.05583	9.17691	8.58126	13.6785	13.5518	15.4416	15.1149	14.5263	21.6543	24.8592	27.6349	14.4571	16.0679	12.6272	15.3493	15.3418	17.3828	17.4091	13.2275	19.9975
LOC_Os01g31680	Chr. 1	17341202	17346405	-	uncharacterized protein sll0194, putative, expressed	29.1248	33.4771	30.6294	16.9053	13.3316	17.0343	13.4753	13.5328	16.1286	10.0829	10.6793	7.2569	5.84981	10.2201	13.7846	40.3139	41.0299	63.1015	31.0954	32.7013	27.8802	27.1714	22.0657	19.9276	26.0365	49.2848	49.0032	31.0646	28.1596	51.0641
LOC_Os01g31800	Chr. 1	17420432	17421291	+	Core histone H2A/H2B/H3/H4 domain containing protein, putative, expressed	18.9573	12.0012	10.3435	49.1687	74.1936	43.7254	2.55393	2.71809	3.8518	1.71234	1.52549	1.57382	2.98036	3.18624	2.04685	12.5901	9.29062	17.702	28.4358	11.9172	18.0964	3.61415	2.70445	4.066	1.31818	1.66656	1.27813	0.310735	0.36516	0.403142
LOC_Os01g31810	Chr. 1	17422800	17429393	-	RNA recognition motif containing protein, putative, expressed	16.7003	15.9133	17.1663	18.0887	19.9744	20.0311	10.2219	9.51754	11.1034	9.5106	13.9975	12.0737	7.79268	13.5864	17.3299	4.32987	5.46947	5.23196	6.73919	7.14605	6.59336	3.68176	2.68692	3.50574	2.38863	4.57651	5.39685	7.72101	3.87446	6.28524
LOC_Os01g31890	Chr. 1	17470274	17471520	-	transposon protein, putative, unclassified, expressed	3.52245	3.34981	2.89361	2.10948	1.92957	1.71096	2.39996	2.42899	2.55455	1.38848	0.572669	1.75557	1.96914	2.45357	3.6473	0	0	0.0503914	0	0	0	0	0	0	0	0	0	0	0	0
LOC_Os01g31940	Chr. 1	17490452	17491820	-	purine permease, putative, expressed	42.3826	33.4483	44.6914	14.2739	10.8386	12.39	7.07661	7.76197	9.26368	2.15474	0.678126	1.10708	2.24207	4.11225	10.0041	3.16047	5.28159	6.2425	8.82008	8.2948	9.98691	5.21302	4.613	3.55931	3.94759	6.29972	5.15721	29.1138	12.6197	15.9248
LOC_Os01g31980	Chr. 1	17504338	17512384	-	MATE efflux family protein, putative, expressed	8.29515	6.65092	7.05812	7.7648	9.8842	8.02017	4.01462	3.6613	4.43178	2.44146	3.30387	1.81249	2.77019	8.25725	6.99436	2.19208	3.17018	3.21004	5.44196	2.95264	5.11212	3.35039	2.52665	3.25558	5.20892	6.83602	6.34368	9.78632	8.08432	10.0991
LOC_Os01g32010	Chr. 1	17524063	17529935	-	retrotransposon protein, putative, unclassified, expressed	0	0	0	0.380403	0.553741	0.822104	1.54749	1.53064	1.66433	1.08889	1.04469	2.52218	0.422782	1.69445	0	0	0	0	0	0.0137975	0.0461845	0.0482153	0.0933814	0.0578595	0.149322	0	0	0.0303997	0	0
LOC_Os01g32090	Chr. 1	17559698	17567805	-	PPR repeat domain containing protein, putative, expressed	0.488945	0.719312	0.668393	0.218922	0.144325	0.161247	0.0816118	0.0875637	0.158986	0.177704	0.0359803	0.106058	0.126531	0.27748	0.366907	0.258522	0.239673	0.300774	0.528102	0.492308	0.282075	0.185986	0.225132	0.223188	0.24218	0.464546	0.482337	0.37378	0.206705	0.395556
LOC_Os01g32120	Chr. 1	17581113	17582133	+	OsCML11 - Calmodulin-related calcium sensor protein, expressed	1.85092	2.33048	3.43017	0.690112	0.729448	0.835875	0.181311	0.194534	0.117736	0.0628081	0	0	0.327956	0.839069	0.550572	1.52123	1.33116	0.98473	0.219006	0.569034	0.577193	0.120515	0.350112	0.325396	0.763428	1.22258	0.820425	0.113977	0.357173	0.473189
LOC_Os01g32150	Chr. 1	17598929	17599877	-	expressed protein	0	0.188507	0.189176	0.167464	0.919086	0.570473	2.85983	3.45194	2.24989	1.02878	1.27294	1.90112	0.298434	2.61784	0.273279	0.0988777	0	0	0	0	0	0	0	0	0	0	0	0	0	0
LOC_Os01g32160	Chr. 1	17600539	17602095	+	expressed protein	0.597374	0	0.930943	0	0	0	3.60855	4.35569	1.75743	3.0001	7.93465	7.55006	7.17988	3.93633	0	0	0	0	0.980725	1.54435	1.37851	1.07935	0.696811	0.32381	0.911649	0	0	0	0	0
LOC_Os01g32259	Chr. 1	17681433	17683094	+	expressed protein	9.14575	10.0508	8.91705	23.2927	23.0421	14.1062	15.5541	12.4479	20.697	14.6627	12.1971	11.907	17.5262	50.0663	70.5308	5.19557	4.34318	4.84701	5.69793	4.07401	3.73394	3.38968	1.47712	2.44062	4.00824	10.3162	10.0545	25.9669	23.7339	22.9584
LOC_Os01g32330	Chr. 1	17740974	17742308	+	heavy metal-associated domain containing protein, expressed	65.4117	72.2564	72.8317	26.1681	24.7354	23.8081	13.9832	10.6555	14.6004	16.6785	13.9759	12.3348	7.76032	28.5213	23.5118	195.979	157.261	190.618	67.2736	62.4733	62.1182	65.2193	42.5479	47.3866	39.6978	114.452	76.4725	98.3903	104.472	179.721
LOC_Os01g32350	Chr. 1	17746363	17752090	+	OsClp2 - Putative Clp protease homologue, expressed	25.2951	25.7787	26.0592	21.7853	22.3511	23.5656	8.77592	8.25615	10.636	5.67395	4.32542	4.39998	4.60642	8.13957	7.98107	32.8738	21.5974	29.8145	30.4735	32.1479	26.7711	16.5497	11.4626	12.6592	12.0653	24.5285	28.3529	11.4021	11.5855	22.4134
LOC_Os01g32364	Chr. 1	17756051	17765020	+	Os1bglu1 - beta-mannosidase/glucosidase homologue, expressed	3.92139	3.22753	3.16308	6.94412	7.431	7.60536	16.2137	19.8667	16.3087	16.8498	9.43304	13.5983	23.3395	26.7296	40.5998	2.46006	1.60735	3.17636	22.6324	20.099	25.8826	72.9647	54.2645	55.5564	62.0247	52.1933	46.736	49.8056	39.6932	43.6011
LOC_Os01g32380	Chr. 1	17767880	17768465	+	expressed protein	2.87627	2.70697	1.9016	3.68735	9.38534	9.01124	43.068	45.3333	37.5395	64.2365	92.4942	108.53	59.0452	45.0065	19.8831	2.27182	1.94822	5.79054	17.5526	11.9874	34.3934	75.381	64.0507	40.9145	37.7759	25.1743	20.0122	21.0499	18.5915	10.8209
LOC_Os01g32439	Chr. 1	17792209	17794532	+	expressed protein	3.69939	2.59439	3.16151	3.45717	4.75183	3.42717	5.76694	5.1047	5.82786	6.66741	13.348	11.7381	7.69305	6.07632	5.49239	0	0	0	0.261221	0.123403	0.550761	1.00621	1.044	0.452805	0.303528	0.331419	0.279591	0.475813	0.106505	0
LOC_Os01g32460	Chr. 1	17798261	17799032	+	expressed protein	1.654	0.753416	1.37471	4.44181	5.04624	4.07644	2.6377	1.73663	1.86852	1.49519	1.57254	2.18134	1.37349	0.396322	0.728153	0.50297	1.47883	4.72099	5.72047	5.40481	5.26718	5.81756	1.6978	1.4345	0.538487	0.073496	0.155006	0	0.118094	0
LOC_Os01g32560	Chr. 1	17859771	17860643	-	expressed protein	0.702069	0.605683	1.15488	3.7665	3.08433	3.36043	1.30764	1.70635	2.20313	1.10184	0.654404	0.321495	0.76711	1.40188	1.75612	8.64143	3.30049	1.65553	3.97008	4.29551	2.29515	1.33898	1.2284	1.52224	1.24999	0.519945	0.20561	0.0666496	0.208862	0
LOC_Os01g32610	Chr. 1	17881781	17885487	-	expressed protein	0.406369	0.262934	0.263867	0.654034	0.427323	0.450904	0.337528	0.222225	0.209214	0.127553	0.319596	0.390782	0.222008	0.578145	0.55906	0	0	0	0	0	0	0	0	0	0	0	0	0	0	0
LOC_Os01g32640	Chr. 1	17894912	17898610	+	OsFBX9 - F-box domain containing protein, expressed	1.26801	1.15519	0.816771	3.42856	2.92991	2.78084	1.77704	1.67653	1.522	1.1781	0.638239	0.891886	0.74816	2.67374	1.92842	3.38771	2.59136	2.30885	3.41403	3.59279	4.06726	1.09971	1.47908	1.51213	1.08366	0.647962	0.861539	2.0801	1.22222	1.61921
LOC_Os01g32670	Chr. 1	17911523	17912150	-	expressed protein	3.82253	3.4521	4.47831	2.09437	9.57869	1.78364	0.736938	3.16273	0.287122	1.32747	0.795992	4.55858	4.97644	12.2774	5.85896	1.32493	4.24183	4.70285	7.12119	3.70053	3.84743	1.46949	1.61276	3.17416	3.39255	3.79464	2.38186	0.370606	2.54052	2.01943
LOC_Os01g32730	Chr. 1	17947747	17951664	-	tetratricopeptide repeat containing protein, putative, expressed	10.1436	14.4728	15.3348	10.4353	8.75209	10.4913	5.53825	4.93072	4.74406	2.28588	1.86371	2.17958	1.95379	2.72657	3.74084	24.4691	18.756	28.3591	21.8481	26.526	15.8676	7.83229	5.61263	6.76724	5.25924	15.819	14.9676	4.18518	5.45501	15.2995
LOC_Os01g32770	Chr. 1	17975816	17977327	-	DUF260 domain containing protein, putative, expressed	68.6411	33.4322	67.0667	74.3438	69.9071	48.8943	29.2819	14.2528	18.0869	25.1928	26.2599	30.6653	13.2505	95.3496	46.4727	117.434	197.288	54.6093	89.3608	87.3641	58.9314	101.846	143.388	120.924	49.8676	6.34185	36.0498	13.8151	10.2203	7.54884
LOC_Os01g32864	Chr. 1	18033722	18036566	-	retrotransposon protein, putative, unclassified, expressed	0	0	0	0	0.206325	0.0640327	0.444463	0.298048	0.288616	0.461899	0.685828	0.741253	1.13892	0.661139	0.306741	4.86115	6.26531	6.48748	7.98591	5.45286	6.65012	3.10198	3.0039	1.86123	3.68052	4.56364	5.96169	7.33426	4.81561	5.79983
LOC_Os01g32964	Chr. 1	18087601	18095186	-	protein phosphotase protein, putative, expressed	14.5169	13.503	14.0396	20.7618	21.9804	22.6913	18.7316	15.6981	24.2409	20.9427	23.5409	16.5746	20.5209	30.0889	13.3954	19.1371	18.5554	16.8957	22.992	26.6515	22.14	14.3515	14.8486	19.5449	12.2812	9.61323	10.9821	9.82253	11.1092	10.788
LOC_Os01g33000	Chr. 1	18124929	18128894	+	expressed protein	18.9664	19.6079	18.8053	24.5363	25.7171	21.9713	18.5562	19.51	19.8495	24.2082	16.7251	20.8445	27.3733	29.6375	35.1711	43.6755	26.4424	21.527	29.6016	23.4922	24.9104	24.647	29.804	35.7483	35.0964	43.596	47.7246	32.1557	38.3497	38.7406
LOC_Os01g33090	Chr. 1	18205177	18208221	+	expressed protein	6.03637	7.43853	6.57481	8.41693	11.2483	10.5743	17.7261	22.0352	24.1287	11.3194	7.6503	9.97256	6.10624	12.3877	5.12395	21.6552	16.9747	12.3137	19.4578	21.2837	28.8254	23.5254	30.5269	19.9067	9.35074	3.91527	4.76743	4.76927	4.22301	4.65075
LOC_Os01g33110	Chr. 1	18229321	18233091	+	receptor-like protein kinase 5 precursor, putative, expressed	0.615199	0.332918	0.566517	1.3759	1.16054	1.09511	0.244933	0.190301	0.279707	0.0351092	0	0.0153663	0	0.0502536	0	1.79182	1.14593	1.53096	1.14771	1.48922	1.20992	0.993659	1.15795	0.818523	0.156475	0.232982	0.884465	0.430057	0.274528	0.54555
LOC_Os01g33204	Chr. 1	18284604	18288878	+	retrotransposon protein, putative, unclassified, expressed	13.0469	11.2483	10.8883	9.16654	11.6115	9.02389	4.61247	4.07552	5.31071	4.02808	6.36965	5.35944	4.74408	8.66119	10.7	5.24971	7.10292	7.23638	5.57141	5.50727	4.5161	3.91602	1.99589	3.40855	5.44012	10.0505	10.6987	8.33304	7.0247	8.24429
LOC_Os01g33260	Chr. 1	18319956	18336890	-	retrotransposon protein, putative, unclassified, expressed	0.086777	0.194645	0.172797	0.0532053	0.0405562	0.0906231	0.0262097	0	0.0255292	0.0181586	0.0101107	0	0.0395067	0.034655	0.101295	0.00785366	0.0230913	0.0266904	0.0395734	0.0747794	0.0333747	0.00871056	0.00843513	0	0.00735721	0	0.0508275	0.0329521	0.0129079	0.0171006
LOC_Os01g33300	Chr. 1	18352818	18354506	-	polygalacturonase, putative, expressed	47.8551	40.3651	73.0301	0.0955396	0	0.108487	0	0	0	0	0	0	0	0.0414862	0	28.0172	7.26091	3.66378	0	0.0358079	0	0	0.0403914	0.15016	0	0	0	0	0	0
LOC_Os01g33350	Chr. 1	18364956	18366441	-	zinc-binding protein, putative, expressed	0.0415586	0	0.0431764	2.21682	19.7181	17.664	8.98732	9.33301	8.94961	4.95693	4.47414	8.58667	1.27144	3.18657	0.0415811	0	0	0	44.0752	44.6943	34.5245	12.4147	11.5858	18.3821	4.90466	0.0461668	0.0486838	0	0.593447	0.0491381
LOC_Os01g33420	Chr. 1	18394242	18401699	-	glycosyl hydrolase family protein 27, putative, expressed	13.9236	15.38	16.0576	18.2993	17.7349	18.4832	11.8047	9.80143	13.5104	7.52796	8.47628	9.07892	7.2792	13.4091	15.1976	13.7229	16.2148	16.7204	18.8849	21.0118	22.1121	11.7963	9.81731	12.3262	20.5371	29.2822	29.7861	34.5569	25.0317	33.2674
LOC_Os01g33450	Chr. 1	18416920	18418444	+	expressed protein	40.532	44.0187	34.5678	35.9257	35.1881	37.0035	24.954	26.8019	26.8486	20.0736	13.4124	19.7558	22.5684	27.1275	30.5235	0	0.275963	0	0	0.178737	0.0997147	0.208199	0.100808	0.281074	0	0	0	0	0	0
LOC_Os01g33460	Chr. 1	18425445	18430767	+	retrotransposon protein, putative, unclassified, expressed	0.134764	0.139515	0.0933399	0.371823	0.491271	0.609859	0.264572	0.272949	0.422897	0.141001	0.0471055	0.185135	0.196331	0.22873	0.269673	0	0	0	0	0	0	0	0	0	0	0	0	0	0	0
LOC_Os01g33470	Chr. 1	18431961	18433456	+	retrotransposon protein, putative, unclassified, expressed	0	0.184366	0.111012	0.131028	0.279657	0.557942	0.129093	0.277014	0.251482	0.223595	0.0497991	0.117433	0.0778343	0.170689	0.0712735	0	0	0	0	0	0	0	0	0	0	0	0	0	0	0
LOC_Os01g33480	Chr. 1	18435711	18436115	+	expressed protein	0.378337	0.391675	0.524086	0.463937	0.990192	0.921913	0.457083	0.122605	0.593622	0	0	0	0.137796	0.755458	0.126181	1.09571	2.68467	0.775779	1.10422	1.56494	1.30959	1.67099	1.17684	0.683599	2.0529	0.560385	3.98883	3.30434	4.72725	3.87693
LOC_Os01g33540	Chr. 1	18459261	18463345	-	transposon protein, putative, unclassified, expressed	9.98456	9.70477	10.4789	8.65263	8.36624	8.32043	10.1274	9.93756	10.0938	7.72589	7.06297	10.1721	5.26029	8.6721	9.26064	3.14817	4.25823	3.79573	4.19306	4.96087	4.75285	2.18484	1.89825	2.05829	2.12133	2.86237	3.09786	3.59191	3.81255	4.65006
LOC_Os01g33670	Chr. 1	18530424	18530992	+	expressed protein	413.675	436.134	346.984	0	0.40631	0.189146	0	0	0	0	0	0	0	0	0	579.685	1344.85	741.801	120.327	76.041	47.2287	0	34.2253	5.89059	1.47416	0	0	0	0	0
LOC_Os01g33684	Chr. 1	18531902	18540820	-	disease resistance RPP13-like protein 1, putative, expressed	2.783	2.9197	2.24595	3.83925	3.03798	4.04813	1.59857	1.36487	1.33045	1.15432	0.93803	0.84657	0.814506	1.20568	1.39225	2.11843	2.61839	1.80367	1.45499	1.90145	1.89223	1.10744	1.14488	1.02365	1.89603	2.60853	3.31836	2.63255	2.68338	3.31995
LOC_Os01g33710	Chr. 1	18555703	18556813	+	expressed protein	1.78476	2.49979	2.61774	3.04146	2.70845	2.19277	1.74401	1.63305	2.6562	0.856785	0.22018	0.865361	0.344135	1.00624	1.36555	0	0	0	0	0	0	0	0	0	0	0	0	0	0	0
LOC_Os01g33720	Chr. 1	18559025	18559598	+	hypothetical protein	0.630562	0.652791	0.982662	4.34941	1.06092	2.63404	0.952257	1.53256	0.371013	0.395846	2.20407	1.386	1.03347	0.377729	0	0	0	0	0	0	0	0	0	0	0	0	0	0	0	0
LOC_Os01g33760	Chr. 1	18582023	18583239	+	expressed protein	11.2628	11.3887	8.02759	11.9241	12.1924	10.5311	6.48707	5.72941	6.16453	10.5234	21.0573	18.711	13.0217	15.6903	23.9792	0.142232	0.41819	0.322247	0.43001	0.677137	0.604424	1.73525	1.06934	1.56176	0.666205	1.30936	0	0.447578	0.818177	0.77424
LOC_Os01g33762	Chr. 1	18585545	18587695	+	expressed protein	7.23291	8.63988	8.67055	9.10817	9.36106	8.48315	7.52843	5.40902	5.36878	7.40465	5.13419	11.618	10.2131	6.93244	14.919	0	0	0	0	0	0	0	0	0	0.226423	0	0	0	0	0
LOC_Os01g33764	Chr. 1	18587725	18588823	-	expressed protein	1.42792	1.02341	2.96701	0.303056	0.616018	0.229416	1.26067	1.06785	1.42182	5.10258	4.30007	6.76011	7.44096	0.394788	2.19798	0	0	0	0	0	0	0	0	0	0	0	0	0.125129	0	0
LOC_Os01g33770	Chr. 1	18589667	18590308	-	expressed protein	1.25754	1.70245	1.50749	3.11378	1.95306	2.62655	4.49941	4.51408	4.21185	9.10896	8.25024	11.3755	8.13855	7.41722	5.6136	1.47081	1.64741	0.952092	4.23495	4.20133	3.5716	4.54429	4.85194	4.71917	6.00341	3.2238	4.30612	5.17936	4.57568	8.6926
LOC_Os01g34010	Chr. 1	18719946	18723104	+	expressed protein	1.22546	1.99361	1.2959	0.0805032	0.17182	0.228531	0.330475	0.276569	0.283267	1.18143	0.520138	0.553154	1.24335	1.88767	0.634957	0.522857	0.535727	0.565381	0.526919	0.429956	0.403985	1.26525	0.765775	1.06757	0.957348	0.875151	0.615243	0.324082	0.624976	0.284618
LOC_Os01g34020	Chr. 1	18727926	18728147	+	retrotransposon protein, putative, unclassified, expressed	1.15035	0.238181	0.239026	0.211593	0	0	0	0	0.27074	0	0.321675	0	1.5083	0.55128	0.920777	0.499733	2.20397	0.849163	0.251808	0.237913	0.265457	0.554258	1.07347	6.9838	6.31994	4.34487	3.23418	0.786285	5.54402	0.816091
LOC_Os01g34060	Chr. 1	18755268	18756900	+	MYB family transcription factor, putative, expressed	37.9013	38.6779	39.7978	13.1725	10.3819	12.5234	17.4059	13.6617	15.6621	6.74352	6.94282	5.19751	2.47294	8.13466	8.71998	47.436	74.5357	97.0832	33.7183	31.9625	26.2307	29.5813	21.5928	20.9108	15.4655	31.7093	35.7728	14.4693	40.3987	59.512
LOC_Os01g34080	Chr. 1	18763270	18774476	+	armadillo/beta-catenin-like repeat family protein, expressed	3.21656	4.03178	3.91122	6.26138	5.58174	6.64293	4.79221	4.51535	5.10911	3.87551	2.68223	3.0912	3.51455	6.1002	7.76433	4.93453	4.40629	4.15253	4.53084	4.11675	4.09407	2.48454	2.4901	1.65755	2.59747	3.54118	3.85252	9.87553	8.40623	11.2049
LOC_Os01g34100	Chr. 1	18780600	18781392	+	expressed protein	5.73231	8.73489	6.82535	4.67959	4.04568	6.05363	5.17461	4.44577	5.7603	3.47725	3.51206	5.87521	4.92624	5.24724	2.57771	0	0	0	0	0	0	0	0	0	0	0	0	0	0	0
LOC_Os01g34140	Chr. 1	18805591	18813660	-	transposon protein, putative, CACTA, En/Spm sub-class, expressed	0	0	0	0.0949485	0.294765	0.156822	0.374184	0.43797	0.66267	0.223891	0.236202	0.629202	0.256373	0.213644	0.0469525	0	0.00998983	0	0	0.00970538	0.021658	0.0339155	0	0	0	0	0	0	0	0
LOC_Os01g34350	Chr. 1	18940388	18945666	-	RNA-dependent RNA polymerase, putative, expressed	8.76085	9.37028	9.42977	6.31578	5.47976	6.49932	4.02631	4.12359	5.11019	0.998518	0.75895	0.749181	1.0069	1.46704	1.70512	10.8857	14.3772	12.9528	9.06359	9.97329	8.94312	4.60736	4.4175	3.31189	3.55759	4.66981	5.69339	3.65275	4.08973	4.97037
LOC_Os01g34410	Chr. 1	18974965	18976931	-	transposon protein, putative, Pong sub-class, expressed	0	0.124122	0	1.50698	1.03104	1.58599	2.02791	2.13695	2.25743	4.41563	3.35267	3.60165	4.97811	4.93176	1.79941	0	0	0	0.306189	0.454604	0.968356	0.144419	0.326323	0.649901	1.13849	0.221983	0.234086	0.0910565	0.891709	0.23627
LOC_Os01g34560	Chr. 1	19059233	19061180	+	3-ketoacyl-CoA synthase, putative, expressed	17.3835	17.9149	14.8731	56.6191	41.7615	50.6011	9.29712	7.54509	9.68825	4.50996	0.366591	0.489868	0.257836	13.2876	0.524673	16.943	17.3866	22.3869	21.1782	23.9953	20.1177	4.07414	5.53568	5.71339	1.54718	2.12625	3.16362	0.746729	1.96564	3.65816
LOC_Os01g34590	Chr. 1	19073047	19073890	-	expressed protein	3.20735	3.63366	3.83518	1.55837	6.44849	2.21194	1.79124	1.35315	1.63791	0.30392	0.423056	0.798101	0.330612	1.30504	1.99811	0	0	0.0744527	0	0	0	0	0	0	0	0	0	0	0	0
LOC_Os01g34610	Chr. 1	19079248	19083485	+	expressed protein	3.5005	3.59645	3.55411	4.53639	3.65869	4.81881	1.31358	1.28907	1.8724	2.86341	1.81681	2.38988	4.0566	6.10015	12.4441	10.6275	9.85112	7.99342	13.5255	11.5451	11.0764	6.45253	5.25864	6.06615	7.68937	12.8149	10.904	20.3316	13.183	17.8726
LOC_Os01g34614	Chr. 1	19085832	19088290	+	DNA directed RNA polymerase, 7 kDa subunit domain containing protein, expressed	45.1857	52.495	44.172	41.7261	44.0769	42.1909	23.126	23.7091	25.991	27.6151	43.2331	35.8038	26.0434	35.1717	31.8589	18.2902	18.1216	21.6254	29.7133	26.1704	26.4395	13.5239	8.58772	13.5685	16.4787	31.3853	23.1783	31.6611	19.9585	28.944
LOC_Os01g34630	Chr. 1	19095517	19100157	-	retrotransposon protein, putative, Ty1-copia subclass, expressed	7.48281	7.45887	8.68477	3.02802	2.70981	3.08113	2.19549	2.53574	2.33976	0.832122	0.956542	0.86937	0.607362	1.25509	1.1979	3.32033	3.39068	3.60352	5.45208	5.26177	5.92027	3.19331	3.31678	2.43366	1.89237	2.16126	2.25405	1.04728	1.08761	1.542
LOC_Os01g34660	Chr. 1	19110908	19113315	-	RNAse P Rpr2/Rpp21 subunit domain containing protein, expressed	3.9687	4.10861	3.71984	3.88802	3.62899	3.46885	2.44949	1.7614	2.89353	1.679	1.86974	2.41789	1.97965	2.79086	5.69731	0.42165	0.367329	0.371509	0.47214	0.401478	0.0995462	0.415694	0.251593	0.233833	0.087777	0.33545	0.202136	0.344	0.539002	0.306034
LOC_Os01g34770	Chr. 1	19173908	19176315	+	tetratricopeptide repeat containing protein, putative, expressed	0.953346	1.01163	1.36188	1.31517	1.3634	1.19472	0.158369	0.0463414	0.0280468	0.0897719	0	0.0523874	0.0260416	0.0571088	0.143079	2.17429	0.83716	0.381192	0.313027	0.295754	0.137497	0.143543	0.222407	0.232545	0.121241	0.238288	0.16752	0.597327	0.233983	0.450887
LOC_Os01g34790	Chr. 1	19200085	19201308	-	expressed protein	7.71974	6.78231	8.75725	0.882674	0.982912	0.610089	5.34384	4.50301	4.32122	5.18675	9.80163	3.07264	6.06402	2.59966	4.46735	1.54084	3.42	3.23431	0.639395	0.733565	1.05922	1.75923	1.16818	2.80477	3.73597	9.68827	10.3631	7.46329	1.1545	1.43083
LOC_Os01g34860	Chr. 1	19245153	19248201	-	expressed protein	1.27902	2.3834	1.94892	3.27404	3.10837	3.45058	3.11622	3.08788	5.06721	2.06084	3.15929	3.51417	1.21118	1.96652	1.02377	0.55563	0.544554	0.734335	1.44653	1.9178	1.86928	0.975735	0.696229	0.6933	0.975951	0.68674	0.849041	0.267127	0.703929	0.705734
LOC_Os01g34930	Chr. 1	19303350	19306036	-	callose synthase, putative, expressed	2.72784	2.33989	2.29421	7.81301	7.28506	6.61993	4.45691	3.56121	5.28892	1.30472	2.03411	2.82664	1.36254	2.24101	2.15746	5.44547	5.53048	4.95417	5.71524	7.6834	6.02503	3.22321	2.57583	2.47848	2.40525	1.96249	2.22165	3.22593	2.82872	3.44037
LOC_Os01g34970	Chr. 1	19352055	19359550	+	MDR-like ABC transporter, putative, expressed	1.45079	1.03258	1.07662	1.1794	1.46748	1.54214	0.672932	0.654845	0.807893	0.374061	0.362221	0.597918	0.509526	0.589729	0.816509	2.41971	2.05436	1.37055	2.75041	3.26839	3.19841	1.24824	1.01235	0.98301	1.42331	0.748269	0.940809	1.1215	0.820816	1.08743
LOC_Os01g35040	Chr. 1	19389831	19392858	+	ZOS1-09 - C2H2 zinc finger protein, expressed	10.6697	10.2294	9.92837	19.967	20.1893	18.5307	15.5947	14.3417	15.2035	14.532	11.902	14.6578	12.2664	14.2837	14.2263	20.7069	16.2205	9.36008	13.8865	13.6239	12.2305	13.0757	16.423	15.666	14.6783	12.3424	19.3735	14.9294	14.6772	18.4847
LOC_Os01g35170	Chr. 1	19466274	19469025	+	tRNA methyltransferase, putative, expressed	7.82386	7.38668	8.09981	4.61122	3.98618	4.48809	3.87744	3.48173	4.01991	2.04072	3.00438	2.24048	1.71576	3.26754	4.49289	6.672	10.0578	11.422	7.59824	8.97371	8.35974	4.14797	3.14918	3.70338	4.4004	7.8039	8.42301	6.77885	4.64693	6.3192
LOC_Os01g35184	Chr. 1	19469262	19477606	-	CAMK_KIN1/SNF1/Nim1_like.10 - CAMK includes calcium/calmodulin depedent protein kinases, expressed	8.5303	8.08823	10.16	16.9369	12.7873	13.7095	6.87052	7.05295	7.59902	7.17342	9.06582	7.30139	6.82346	7.89575	9.67822	11.2846	11.6253	11.8026	9.53988	11.8714	10.0876	7.97042	7.25343	7.00067	7.73241	10.3913	11.954	10.414	12.3566	16.7473
LOC_Os01g35240	Chr. 1	19509980	19511790	+	hypothetical protein	0	0	0	4.92105	3.2737	6.77324	0	0.315269	0.763228	0	0	0	0	0	0	0	0	0	0	0	0	0	0	0	0	0	0	0	0	0
LOC_Os01g35320	Chr. 1	19547051	19548128	+	expressed protein	36.058	25.6067	36.9611	0.886295	0.720625	1.17413	0.679157	1.24918	1.32305	0	0.336848	0	0	0	0	0.34887	0	0.197604	0.0878952	0.16609	0	0	0.0936751	0	0	0	0	0	0	0
LOC_Os01g35330	Chr. 1	19549142	19550352	-	circumsporozoite protein precursor, putative, expressed	1.43336	1.28604	0.694941	0.878833	0.267959	0.498964	6.23412	3.39084	6.63451	3.23935	4.74298	2.41546	2.34923	9.10154	1.72097	0	0	0	0.0522931	0.0494075	0	0	0	0	0	0	0	0.108859	0	0
LOC_Os01g35590	Chr. 1	19689459	19692954	+	expressed protein	1.74121	0.901297	2.31149	4.62619	3.90612	3.63677	59.8948	48.3382	57.5998	29.0272	38.0052	58.0467	25.7897	47.9802	19.1637	7.87932	8.75189	8.21179	11.0109	7.00221	24.4431	82.2633	94.3308	76.5554	40.6461	30.3038	49.1804	14.8769	5.18002	3.54567
LOC_Os01g35610	Chr. 1	19710068	19710442	+	expressed protein	0.327407	0.338949	0	0.150556	0.367242	0	5.63663	2.8647	3.27491	11.0989	9.61314	21.0499	13.0575	12.16	27.8447	0	0	0	0	0	0	0	0	0	0	0	0	0	0	0
LOC_Os01g35789	Chr. 1	19823676	19826681	+	expressed protein	35.3657	39.7528	37.1267	41.4393	40.6367	37.6543	25.8177	24.5517	29.4862	22.3253	26.1717	28.8119	19.5366	28.6016	35.2614	0	0.0525009	0.0303419	0.0539849	0	0	0	0	0.16042	0	0	0	0.0280952	0	0.0291602
LOC_Os01g35810	Chr. 1	19832411	19833142	+	expressed protein	0.697753	0.794586	0.797406	0	0	0.145736	0.632236	0.542676	1.14953	0	0.195114	0.153369	0	0.0835958	0	0	0	0	0	0	0	0	0	0	0	0	0	0	0	0
LOC_Os01g35830	Chr. 1	19845648	19848352	-	expressed protein	14.3663	19.8447	16.1838	16.4773	16.9105	16.355	12.3867	14.2103	19.2648	10.0149	12.1453	15.5135	8.80686	15.1104	12.3266	0.090712	0	0	0	0.0431862	0	0.0503047	0	0.0905504	0	0	0	0.0475757	0	0
LOC_Os01g35840	Chr. 1	19850487	19851466	+	expressed protein	0.347452	0.0719403	0	0.575187	0.545616	1.37884	1.4692	1.82406	2.12613	1.39596	3.10909	4.20043	2.20192	3.16367	1.80773	0	0	0	0	0	0	0	0	0	0	0	0	0	0	0
LOC_Os01g35850	Chr. 1	19851671	19854265	-	Ras family domain containing protein, expressed	0.498298	0.515864	0.569465	0.962386	1.06196	1.30096	0.180604	0.38755	0.293191	0.375378	0.20901	0.27382	0.217784	0.238798	0.648137	0	0	0	0	0	0	0	0	0	0	0	0	0	0	0
LOC_Os01g35910	Chr. 1	19874820	19875053	-	expressed protein	21.6089	31.6353	14.2864	32.9217	37.4587	29.6329	21.3599	28.4348	39.8126	6.85118	7.32429	10.0752	6.2008	13.8597	12.6666	0	0	0	0.238895	0	0	0	0	0	0	0	0	0	0	0
LOC_Os01g35930	Chr. 1	19884254	19886352	+	retrotransposon protein, putative, unclassified, expressed	26.9765	29.8514	33.4451	46.2569	48.6828	54.2783	35.2349	33.0449	44.796	16.7092	18.6073	19.5675	18.9954	26.3586	29.0904	0	0.0638083	0.0737536	0	0.123983	0.0691683	0.0722097	0	0	0	0	0	0.0682924	0	0
LOC_Os01g35970	Chr. 1	19903187	19906397	+	transposon protein, putative, Mariner sub-class, expressed	0.0832526	0.258563	0.475714	0.306266	0.0933818	0.565126	0.67892	0.283279	0.489847	0.993002	0.640204	0.869216	0.773205	0.548584	1.45771	0	0	0	0	0	0	0	0	0	0	0	0	0	0	0
LOC_Os01g35980	Chr. 1	19907044	19909401	-	expressed protein	0.314117	1.43084	0.522152	0.462225	0.634203	1.70581	4.25037	5.98545	5.47074	8.83423	11.1554	9.39004	8.16859	5.49449	3.26859	0	0	0	0	0	0	0	0	0	0	0	0	0.0715684	0	0.0742813
LOC_Os01g36020	Chr. 1	19929043	19931949	-	retrotransposon protein, putative, unclassified, expressed	0.024818	0	0	0	0	0	0	0	0	0	0	0	0	0	0	0.404303	0.264163	0.305336	0.488933	0.513281	0.54407	0.179366	0.115797	0.134528	0.479745	0.19299	0.174438	0.53718	0.620193	0.704265
LOC_Os01g36060	Chr. 1	19954060	19955117	-	expressed protein	4.55808	3.23203	4.41117	2.46927	2.38123	2.54307	1.65958	1.63897	2.35126	1.25432	2.09521	2.74489	1.4327	2.1694	2.31151	0	0	0	0.0683391	0	0	0	0	0	0	0	0	0	0	0
LOC_Os01g36070	Chr. 1	19959667	19961992	+	nodulin MtN3 family protein, putative, expressed	4.48172	5.8937	5.70488	4.49313	2.76259	4.34304	6.65842	6.39821	6.1292	9.78381	3.83874	9.58478	7.58802	7.15923	8.8471	15.3914	26.6451	19.4724	9.76616	9.18551	10.7148	6.46839	7.95934	8.14159	11.9538	14.4426	12.3449	10.6251	9.15287	11.6007
LOC_Os01g36090	Chr. 1	19972083	19973030	+	DNA-damage-repair/toleration protein DRT102, putative, expressed	89.2205	105.696	99.1307	25.3202	27.3153	28.5826	29.6815	36.1936	45.3951	16.0994	4.51974	7.75679	9.77215	18.0091	34.6078	77.7639	72.8876	99.4273	69.6408	62.678	61.9152	50.3603	59.326	46.4934	34.9167	62.3051	37.1743	35.9054	22.744	41.9805
LOC_Os01g36130	Chr. 1	19988850	19989191	+	expressed protein	13.7396	12.5233	16.1363	13.4603	12.8986	10.9174	7.8486	4.93645	5.2723	8.06276	1.67045	8.53485	6.03762	4.83095	1.64367	5.83899	7.47117	16.7201	13.0763	9.72939	7.06487	14.9309	5.92289	5.66668	0.911649	1.49313	0.349897	0.170132	0.266574	1.23607
LOC_Os01g36220	Chr. 1	20033503	20035006	+	bZIP transcription factor domain containing protein, expressed	10.969	8.47283	5.01001	58.4359	46.9669	42.2033	20.5346	17.9933	23.6181	5.84136	4.36828	4.73996	3.30242	3.62107	3.12599	4.49959	3.21706	5.72395	8.54874	11.6239	9.95251	9.4902	3.96126	4.16023	1.31292	3.05575	2.18802	4.60374	7.54685	13.2105
LOC_Os01g36229	Chr. 1	20041617	20044744	+	expressed protein	10.9447	11.7679	12.0092	15.8933	13.5255	14.9591	5.56748	5.56284	8.22478	5.11088	5.04715	6.54182	3.31487	8.37366	7.8768	21.7711	21.051	17.056	25.5129	26.3289	24.8575	12.3045	9.63092	8.78451	9.68952	9.812	13.2711	14.7431	11.7559	16.2555
LOC_Os01g36240	Chr. 1	20061961	20066530	+	peroxidase precursor, putative, expressed	7.80417	5.19383	5.75521	10.5418	8.40197	8.95051	1.19961	1.05	1.27096	3.14949	1.07167	1.37844	3.57836	1.21048	0.906331	1.92973	0.259586	0.514363	0.762638	0.79261	0.32159	0.125899	0.325115	0.188852	0.106338	0	0	0.119069	0.124377	0
LOC_Os01g36250	Chr. 1	20070168	20076228	-	transposon protein, putative, unclassified, expressed	0	0.0112478	0	0	0	0	0	0	0	0	0	0	0	0	0	0.353991	0.138774	0.147037	0.439981	0.359526	0.300862	0.117784	0.139407	0.129565	0.0331614	0.0724173	0.0381828	0.0742631	0.0387868	0.102771
LOC_Os01g36294	Chr. 1	20124194	20126856	+	cytochrome P450, putative, expressed	0.0579745	0.0300091	0.0301156	0.106637	0.0975421	0	0.105062	0.028181	0.0682227	1.3102	0.526875	0.286718	2.37545	2.18791	9.30993	0	0	0	0	0	0	0.0349164	0	0	0.0294915	0.0322014	0.101871	0	0.0258707	0.102822
LOC_Os01g36350	Chr. 1	20153480	20156427	+	cytochrome P450, putative, expressed	0.160952	0.148112	0.148638	0.345394	0.220654	0.354848	0.194453	0.156475	0.147314	0.0673603	0.0500083	0.0786178	0	0.0428516	0.0894663	0	0	0	0	0	0	0	0	0	0	0	0	0	0	0
LOC_Os01g36460	Chr. 1	20240497	20242740	-	MYB family transcription factor, putative, expressed	1.26154	1.5178	1.73573	5.04857	5.39242	5.37665	3.29539	3.74566	5.17586	0.470893	0.715072	0.899328	0.186272	2.12416	0.307028	0.592474	0.072583	0.125844	0.858298	1.19878	2.51776	1.766	3.14193	1.03498	0.450956	0.0378765	0.079883	0	0.03043	0
LOC_Os01g36580	Chr. 1	20299522	20302467	-	auxin-induced protein 5NG4, putative, expressed	1.55095	0.875794	0.988765	7.74789	8.50054	9.12915	7.83572	7.50477	7.46636	1.59322	3.0063	2.98292	1.27097	4.39198	0.458482	1.79925	1.27564	1.86476	5.47826	10.0239	5.28715	1.4436	1.2746	1.03177	0.286896	0.195787	0.454214	0.0803107	0.66064	0.625163
LOC_Os01g36640	Chr. 1	20327990	20334833	+	disease resistance protein RPM1, putative, expressed	3.13785	2.94828	3.19544	9.21948	8.22407	10.6203	4.30392	4.06743	5.75206	2.35341	2.62075	2.02589	1.67467	3.21345	1.65785	0.933504	1.10228	0.624304	1.81351	2.75221	1.9835	0.948038	0.519429	0.325583	0.621629	0.782289	1.01904	0.849418	0.683947	1.34691
LOC_Os01g36660	Chr. 1	20338108	20341899	-	carboxyl-terminal peptidase, putative, expressed	8.02248	8.33486	5.22036	17.5659	13.4818	14.5498	5.82916	6.07849	9.7094	3.22607	1.83619	4.11036	0.655088	3.6599	2.99934	6.07725	8.66066	7.20056	10.9678	11.4549	10.4752	1.47875	2.19793	2.38324	0.348557	0.475732	0.735781	1.00824	0.331243	0.641377
LOC_Os01g36670	Chr. 1	20351524	20364454	-	expressed protein	3.47262	3.83632	3.80151	6.3446	7.93403	8.98115	13.7688	13.9346	16.5516	13.8701	12.8388	15.4324	8.92559	12.8025	3.5328	2.82224	2.8032	2.73832	11.0578	12.7252	13.795	8.84309	8.60426	6.51876	6.0346	2.36898	3.20799	1.73905	1.85124	2.17699
LOC_Os01g36720	Chr. 1	20386195	20388517	-	transporter, major facilitator family, putative, expressed	23.0684	22.5699	14.3124	22.5605	13.0104	15.1671	7.90955	12.0031	12.0438	3.54902	1.72624	3.64222	2.05905	2.99732	4.64869	6.95144	4.08081	4.47701	4.55176	2.0159	2.24929	4.93121	2.72873	1.30327	0.16528	0.649683	0.532859	3.47926	3.33472	15.2898
LOC_Os01g36790	Chr. 1	20464606	20469249	-	TKL_IRAK_DUF26-lf.2 - DUF26 kinases have homology to DUF26 containing loci, expressed	7.82608	6.25416	8.03564	3.57774	4.4918	3.51293	1.52054	1.57952	2.12734	1.14923	1.1518	1.13172	2.27529	10.7744	12.2721	6.03911	10.4004	12.4719	4.88385	4.0701	7.44563	5.76086	6.13924	9.89841	12.8746	15.3795	20.6143	14.7288	15.2764	12.9061
LOC_Os01g36820	Chr. 1	20480000	20482782	-	expressed protein	0.0534263	0	0.055506	0	0	0	0	0.0519402	0	0	0	0	0	0	0	8.58747	11.6008	10.2539	19.9397	20.0549	19.9726	9.33137	6.1073	10.6573	14.7304	24.6897	22.844	38.8307	21.1709	35.8175
LOC_Os01g36850	Chr. 1	20518681	20521541	-	transposon protein, putative, Pong sub-class, expressed	0	0	0.028002	0.322246	0.423248	0.42221	0.537284	0.602671	0.9198	1.86121	1.28127	0.562812	1.70808	3.03539	3.50576	0	0	0	0	0	0	0	0	0	0	0	0	0	0	0
LOC_Os01g36950	Chr. 1	20599314	20602261	-	N-rich protein, putative, expressed	714.714	664.56	646.838	530.125	500.665	468.987	242.536	224.229	244.935	120.901	89.6472	119.386	80.1365	163.941	178.163	818.264	526.796	423.187	424.813	426.193	367.548	388.593	453.849	401.624	239.458	265.822	430.185	174.702	159.19	243.846
LOC_Os01g36970	Chr. 1	20628647	20631891	+	expressed protein	5.53561	4.25358	3.715	2.52971	2.81531	2.60323	2.9285	3.12536	3.58076	1.07922	0.697053	0.793534	0.826495	1.87428	2.5285	1.77371	2.26901	2.11505	0.959599	1.06664	0.952106	1.20105	0.802118	0.670944	0.349808	0.381952	0.483331	0.76379	0.460291	0.487841
LOC_Os01g37000	Chr. 1	20640981	20643886	+	carboxyl-terminal peptidase, putative, expressed	0.262094	0.50875	0.953037	0.0301306	0.146991	0.136855	0.395807	0	0	0	0	0	0	0	0	0.177904	2.58049	28.9402	0.89643	0	0.642613	0.236777	0.0764302	0.106552	1.33326	2.47482	0.422166	0	0.0292394	0
LOC_Os01g37040	Chr. 1	20662990	20665064	+	retrotransposon protein, putative, Ty1-copia subclass, expressed	22.9821	14.3681	13.8377	20.4845	30.0886	19.4421	15.0772	13.3114	14.0053	3.09159	2.45169	4.30531	1.26371	3.26298	1.60514	21.8397	20.0939	13.6784	5.14505	6.28862	3.78814	10.6507	14.0566	14.1968	4.51696	4.22745	11.3196	2.59262	4.42856	5.7788
LOC_Os01g37110	Chr. 1	20714138	20716708	+	ABIL2, putative, expressed	1.69609	2.15495	2.00241	2.80069	1.7295	1.93229	0.675276	0.861933	0.725786	0.145193	0.37727	0.508375	0.168475	0.738923	0.96421	0.921018	0.328239	0.3794	1.72978	3.46796	2.31278	0.185729	0.404676	0.334319	0.0784362	0.171287	0.270939	0	0.172016	0.136734
LOC_Os01g37120	Chr. 1	20717034	20722254	-	WD domain, G-beta repeat domain containing protein, expressed	8.03502	8.33903	7.22366	8.38486	8.33836	8.93521	7.96444	6.79856	7.52187	2.13841	1.96109	1.89386	2.23316	3.817	4.55096	9.18341	9.70417	8.75148	10.3074	9.94586	9.36336	6.58913	5.30563	6.16929	7.76708	8.34724	7.91036	10.8198	9.7642	9.59523
LOC_Os01g37210	Chr. 1	20783355	20786656	-	expressed protein	7.5111	7.69941	7.08711	5.45836	6.13226	6.06946	5.1769	5.50656	6.7523	3.61758	2.85785	3.11249	2.79843	4.6912	3.72062	0	0.0262125	0	0	0	0	0	0	0	0	0	0	0	0	0
LOC_Os01g37220	Chr. 1	20791273	20791500	-	expressed protein	7.39251	9.97224	9.7749	6.79881	12.3123	7.9541	7.03668	7.40467	12.3899	3.93763	2.50568	5.17015	4.16106	7.51482	5.15514	0	0	0	0	0	0	0	0	0	0	0	0	0	0	0
LOC_Os01g37260	Chr. 1	20805790	20810166	+	OsFBX14 - F-box domain containing protein, expressed	4.20523	5.62205	5.49733	6.6849	6.02885	6.80555	5.95529	5.41492	6.75107	5.62947	4.16634	5.63167	3.56022	5.90567	5.12703	0	0	0	0	0.0287986	0	0	0	0	0	0	0	0	0	0
LOC_Os01g37280	Chr. 1	20816955	20820446	+	expressed protein	5.90771	6.61145	6.94568	11.0728	8.75702	10.0899	6.84822	5.1327	6.70562	5.35174	5.75059	6.83788	3.49714	5.42934	6.67408	0	0	0	0.0163694	0.0463982	0	0.0360308	0.0174458	0	0	0	0	0	0	0
LOC_Os01g37350	Chr. 1	20849734	20857251	+	retrotransposon protein, putative, Ty3-gypsy subclass, expressed	0.666466	0.777774	0.390267	0.156022	0.122327	0.177165	1.52985	1.99091	1.71115	1.08019	4.60831	2.17075	0.741448	2.14862	0.193986	0	0.0773874	0.0298164	0.0132625	0	0.0279627	0.0145961	0	0	0.0123283	0.067306	0	0	0.0324442	0.0429827
LOC_Os01g37360	Chr. 1	20857354	20860554	-	retrotransposon protein, putative, Ty3-gypsy subclass, expressed	0.170009	0.150859	0.126162	0.134019	0.0817257	0.0507268	1.14434	2.59726	1.45759	0.518383	2.17326	1.20114	0.451128	1.77495	0.0972004	0	0	0	0	0	0	0	0	0	0	0	0	0	0	0
LOC_Os01g37370	Chr. 1	20866498	20866869	-	expressed protein	0.823798	0.42642	0.427933	0.37882	1.23204	0.57354	1.49289	1.73525	1.29256	1.03431	0.959837	0.603581	0.300039	0.32899	0.412122	0	0	0	0	0	0	0	0	0	0	0	0	0	0	0
LOC_Os01g37380	Chr. 1	20869964	20872847	+	transposon protein, putative, unclassified, expressed	0.193782	0.171955	0.172565	0.22914	0.341565	0.202371	0.234116	0.430611	0.293191	0.208543	0.464467	0.304244	0.241983	0.663329	0.221585	0	0	0	0	0	0	0	0	0	0	0	0	0	0	0
LOC_Os01g37460	Chr. 1	20935789	20937446	+	zinc finger family protein, putative, expressed	14.1123	3.31529	8.68418	2.24635	4.38348	4.1379	1.18035	0.633218	0.830345	0.0681478	0	0	0.0593063	0	0	5.83589	9.3015	3.53923	0.950501	0.505154	0.563637	0.392281	0.189938	0.294216	0	0.0602964	0	0.123667	0.0484423	0
LOC_Os01g37470	Chr. 1	20938332	20941357	-	asp/Glu racemase, putative, expressed	2.24965	2.88964	3.20287	8.5633	8.27103	9.74551	5.95168	5.81197	6.5693	1.85686	1.10671	1.48803	0.568997	2.77012	0.29178	6.71888	11.1301	9.76399	8.82293	10.9855	10.2385	3.83889	2.79421	2.21306	2.2676	3.03132	3.90423	1.54243	2.28664	6.05877
LOC_Os01g37590	Chr. 1	21038806	21041083	+	peptide transporter PTR2, putative, expressed	65.1804	38.7286	77.5547	21.0517	24.6896	31.346	22.2591	28.6826	30.6408	4.62646	0.682388	1.71644	0.666594	2.25121	2.31954	233.145	214.42	264.773	121.124	104.927	90.3539	62.4339	48.7891	33.4399	23.2634	19.2202	27.958	1.58459	3.87672	6.66519
LOC_Os01g37600	Chr. 1	21041870	21047241	-	agenet domain containing protein, expressed	0.136201	0.181289	0.101074	0.268421	0.305545	0.386075	0.282086	0.132413	0.343452	0	0.0272045	0.0855361	0.233859	0.18649	0.253082	0.781868	1.86393	1.24479	1.23515	1.20724	1.18985	0.42187	0.590099	0.548442	0.593874	0.453912	0.752179	0.687139	0.555693	0.667173
LOC_Os01g37630	Chr. 1	21056631	21058040	-	esterase, putative, expressed	1.03263	0.986801	0.701465	0.9497	0.846426	0.414769	0.527814	1.08113	0.888009	0.349059	1.16613	0.916637	0.347168	5.04383	1.1524	1.55283	3.72013	4.83746	2.30387	2.58744	2.65787	2.77474	2.1774	3.35846	1.57589	3.30904	2.97766	1.49309	1.70143	2.44193
LOC_Os01g37650	Chr. 1	21062329	21063718	-	esterase, putative, expressed	1.21983	0.366629	1.06291	0.687595	1.23583	0.739681	0.689323	0.15302	0.370442	0.098809	0	0.216229	0	0.188573	0	1.58121	2.59677	2.1301	2.84244	2.48214	2.7695	1.37454	1.10158	1.06648	0.480407	0.480839	0.737533	0.313787	0.316069	1.16315
LOC_Os01g37670	Chr. 1	21068507	21070217	+	OsFBX15 - F-box domain containing protein, expressed	3.10453	2.96675	2.7912	2.1414	3.04697	1.87046	4.16544	3.33741	3.3723	1.19934	1.04342	1.96843	1.10897	2.25313	1.79204	4.70088	4.73427	4.26021	4.9661	4.38338	6.64743	3.7755	4.35252	3.62455	3.00668	2.91819	3.88159	2.24443	2.23791	2.43539
LOC_Os01g37690	Chr. 1	21071370	21076730	-	sodium/calcium exchanger protein, putative, expressed	110.213	144.662	107.46	232.762	183.456	190.921	61.2774	74.8831	73.9308	25.162	13.706	18.5516	15.4909	29.2515	30.1577	209.817	194.128	245.886	104.909	116.978	104.544	40.6381	41.5706	30.6902	19.4574	24.3748	30.3187	51.0098	60.2406	98.0063
LOC_Os01g37750	Chr. 1	21114737	21115791	-	glutathione S-transferase, putative, expressed	7.9397	5.01195	6.58896	0.356198	1.35758	0.606702	0.204713	0.423596	0.398796	0.607839	1.35378	0.425654	0.846365	4.58216	5.52204	15.5107	10.0484	16.9752	7.73611	4.85613	10.2222	14.4039	10.0519	14.5908	12.1167	29.0417	21.0973	11.1958	17.3263	16.3713
LOC_Os01g37810	Chr. 1	21150419	21151081	+	expressed protein	1.4637	1.27604	0.640287	0.637651	1.46897	0.402257	1.72182	1.42299	0.18131	1.54756	3.01589	1.52397	3.03026	1.66132	8.24741	0.58566	0.901978	1.70601	0.674526	0.876295	1.68883	1.48471	4.31329	4.34287	11.1295	11.5532	12.3636	2.54505	10.5882	1.91283
LOC_Os01g37910	Chr. 1	21230393	21234929	+	vacuolar-processing enzyme precursor, putative, expressed	67.0428	79.1848	70.0161	69.4033	48.0404	68.4225	41.5551	39.5004	35.5215	49.0365	34.7976	36.3327	25.0368	25.4468	48.478	44.3709	87.292	90.2606	102.012	155.375	125.763	194.651	90.5902	87.5	241.694	375.993	375.416	56.1071	103.702	173.313
LOC_Os01g37920	Chr. 1	21241628	21242888	-	expressed protein	996.187	852.979	763.107	711.71	659.233	676.975	292.889	269.277	336.045	203.338	103.617	128.147	72.0648	114.842	64.8451	724.533	413.598	478.062	274.496	296.04	233.414	169.23	208.27	183.796	56.9129	51.0174	63.8547	36.1823	42.6474	41.2754
LOC_Os01g37950	Chr. 1	21261897	21262392	+	expressed protein	1029.42	1288.39	1026.65	868.02	742.614	818.119	262.903	220.533	305.318	104.169	86.8342	92.501	53.9732	89.9208	76.7746	463.555	342.268	399.154	303.914	334.754	274.736	147.597	153.558	86.0469	40.7417	75.1192	66.5741	52.9949	43.8721	73.4328
LOC_Os01g37960	Chr. 1	21265644	21270839	-	hydrolase, putative, expressed	37.2537	40.5861	34.6515	100.368	100.249	115.888	131.386	136.571	146.851	86.662	72.1627	76.1074	54.1704	136.268	70.4188	34.0742	46.7229	43.399	100.109	119.254	109.807	71.2601	64.1272	59.4164	41.4389	38.9354	47.1176	30.9762	28.6825	32.4512
LOC_Os01g38100	Chr. 1	21337973	21340953	-	expressed protein	0.535886	0.191303	0.191982	0.203938	0.14509	0.231574	0.0781375	0	0.152218	0.0232008	0.0775093	0.0609259	0	0.022139	0.0369777	0.9031	0.373708	0.500158	0.46517	0.955439	0.788879	0.244844	0.431095	0.180298	0.150402	0.225806	0.432941	0.252613	0.461779	0.371433
LOC_Os01g38110	Chr. 1	21342129	21344066	-	cytochrome P450, putative, expressed	29.7809	18.8259	18.5915	29.1343	31.128	21.5504	19.3588	14.0407	15.2586	0.46325	0.405331	0.0289644	1.35343	9.40931	0.79107	0.0858675	0.0841558	1.10242	0.0865346	0.0817595	2.21981	0.253964	0.614833	1.8	3.56616	6.93866	8.61364	3.54275	6.16257	10.0651
LOC_Os01g38140	Chr. 1	21354470	21365360	+	retrotransposon protein, putative, unclassified, expressed	0.868888	0.573606	0.889629	2.09621	2.09045	1.68329	0.578116	0.514177	0.622381	0.806331	0.669046	0.747334	0.729236	0.920295	0.541774	0.998358	0.616562	0.433793	1.75036	1.97932	1.59824	0.364039	0.411283	0.327642	0.333102	0.1259	0.28028	0.0430363	0.0786709	0.0297785
LOC_Os01g38180	Chr. 1	21381884	21389644	+	peptidyl-prolyl isomerase, putative, expressed	2.83474	2.18153	2.11108	3.13773	4.33331	3.32715	0.803151	0.78043	0.885622	0.661428	0.736566	0.634116	0.274102	0.961762	0.125499	0.408672	0.347122	0.185181	0.631499	0.648535	0.752562	0.151087	0.234096	0.135981	0.178658	0.0836036	0.264485	0.114313	0	0.0593229
LOC_Os01g38190	Chr. 1	21392229	21393771	-	plant protein of unknown function domain containing protein, expressed	1.35716	1.33647	1.44438	0.70019	0.965348	0.760508	0.279938	0.482711	0.27267	0	0.0462812	0	0	0.0396579	0.0331193	0	0.0352331	0.0407246	0.217374	0	0	0.159488	0	0.0358856	0	0	0	0	0	0
LOC_Os01g38229	Chr. 1	21414995	21441447	+	peptidyl-prolyl isomerase, putative, expressed	96.881	71.3353	96.6271	24.119	29.6495	30.6287	6.44242	4.17165	6.44674	1.64764	0.640726	0.457855	0.0910395	1.42249	0.208414	5.4294	5.85329	6.17617	12.0603	11.6533	9.58957	10.7389	5.85568	5.7133	2.28879	2.9619	4.9779	0.0237297	0.0743624	0.246292
LOC_Os01g38244	Chr. 1	21447486	21450091	-	expressed protein	5.02217	4.83528	5.1655	8.63723	9.35112	8.49652	5.43039	5.12661	7.15104	6.1794	6.81116	6.2922	3.78633	7.34064	6.08012	0	0	0	0	0	0	0	0	0	0	0	0	0.286063	0	0
LOC_Os01g38310	Chr. 1	21487877	21488470	-	expressed protein	1.03183	1.42427	2.85865	0	0.192895	0.26939	0.41553	0.585158	0.202371	0	0	0	0	0.103017	0	0	0	0	0	0	0	0	0	0	0	0	0	0	0	0
LOC_Os01g38359	Chr. 1	21525440	21549830	+	peptidyl-prolyl cis-trans isomerase, FKBP-type, putative, expressed	1.95738	1.36148	2.03358	0.900093	1.44082	0.415216	1.77359	1.01094	1.1517	0.65279	0.427616	0.168063	0.0334175	0.329778	0.0612013	0.332158	0.292983	0.451531	0.569056	0.474401	0.635188	0.368399	0.178375	0.132626	0.0311162	0.135902	0.0716556	0	0.0545918	0.216973
LOC_Os01g38480	Chr. 1	21623575	21626767	-	GA18326-PA, putative, expressed	69.5516	63.5184	69.132	69.3319	73.9624	68.5721	53.8182	49.2947	55.6904	59.1271	72.642	60.3062	45.5363	74.7842	46.748	19.8647	20.4545	23.8135	30.7635	25.9055	22.8139	18.7413	12.6933	13.6546	16.3477	25.2059	29.2381	18.6213	14.5473	21.6268
LOC_Os01g38490	Chr. 1	21627154	21627998	-	expressed protein	24.4195	26.7196	23.4862	19.6233	21.1531	17.9902	25.7049	26.5609	22.9747	11.1558	12.5076	16.7403	9.51034	18.8283	10.7649	0.7221	1.47975	1.11547	1.32311	1.87515	2.16198	0.800887	1.2691	1.04846	0.860942	0.671467	0.141615	0.619723	0.755241	0.857619
LOC_Os01g38500	Chr. 1	21628691	21630777	-	DUF538 domain containing protein, putative, expressed	3.26883	3.56536	4.91219	2.41579	1.57137	2.25549	4.16077	3.17791	4.87703	4.32399	4.48875	2.63024	2.48741	3.98623	0.350421	2.47239	2.11246	1.07722	2.10828	1.44869	2.22255	1.96873	1.1575	1.20235	0.593874	0.389067	0.13676	0.0664973	0	0.276072
LOC_Os01g38510	Chr. 1	21632407	21632649	+	protein transport protein Sec61 subunit beta, putative, expressed	176.347	145.355	138.228	186.928	313.089	235.307	469.78	455.476	498.147	567.379	806.984	900.67	576.904	1240.71	162.352	106.832	123.719	98.0067	239.249	106.503	234.755	341.033	166.718	348.408	287.62	108.575	105.63	91.468	72.2218	73.3138
LOC_Os01g38520	Chr. 1	21633972	21635454	+	expressed protein	0.619932	0.641787	0.286251	1.67876	1.89292	2.6256	2.08045	2.24334	2.79649	0.60538	1.20384	0.984127	0.451576	1.69176	0.620267	0.149617	0.293269	0.38135	0.113084	0.0712295	0.119214	0	0	0.0373375	0.105119	0.0382596	0.080691	0.235408	0.0307378	0
LOC_Os01g38530	Chr. 1	21637031	21643111	-	ELF3 protein, putative, expressed	6.90649	7.2509	9.4208	4.67793	5.10376	4.87062	10.9355	12.0227	8.96878	10.2832	16.0864	12.0017	8.9668	14.3294	10.2109	5.62999	8.28529	5.21818	7.55904	9.04084	10.3313	9.35661	10.3497	8.4916	9.88688	10.1274	12.6594	8.18257	6.54103	8.80017
LOC_Os01g38560	Chr. 1	21661685	21662203	+	expressed protein	0.68888	0.611284	0.511211	0.724064	0.662309	1.1305	0.297236	0.382696	0	0	0	0.757094	0.215057	0.117904	0.393858	1.60319	1.57123	0.847527	4.30839	2.84945	2.8387	1.42249	0.803548	0.640133	0.90111	1.20256	1.49869	1.56954	1.22963	1.51268
LOC_Os01g38580	Chr. 1	21665618	21669309	-	beta,beta-carotene 9,10-dioxygenase, putative, expressed	53.2143	37.4207	39.6645	5.38977	6.57344	10.5428	4.72875	4.07552	3.87607	0.886178	0.358854	0.517139	0.327178	1.81936	0.1284	23.0662	22.2649	31.419	21.0683	22.0291	11.7961	12.7786	15.3933	5.56498	0.95746	1.87704	1.97938	3.1188	1.66073	5.91768
LOC_Os01g38610	Chr. 1	21687401	21689929	-	helix-loop-helix DNA-binding domain containing protein, expressed	47.973	34.5443	48.1301	27.5048	24.4547	22.8345	11.3596	7.87912	7.77381	0.529976	0.29509	0.487105	0.0691825	0.809152	0.570159	3.0715	4.58281	3.47946	0.739191	0.676577	0.998424	0.940636	1.5756	0.686424	0.279145	0.234458	0.29669	0.504912	0.244874	0.349368
LOC_Os01g38620	Chr. 1	21698949	21704210	-	3-5 exonuclease/ nucleic acid binding protein, putative, expressed	96.427	105.41	103.068	112.777	130.106	123.031	314.599	321.446	312.373	219.469	469.564	428.166	199.354	410.079	302.902	100.301	135.97	120.835	199.239	184.915	236.075	201.871	215.358	162.415	177.87	219.435	213.217	302.055	212.718	264.925
LOC_Os01g38650	Chr. 1	21713726	21714960	+	expressed protein	0.0413567	0.685034	0.687466	3.19497	4.87078	4.62129	24.9323	28.9486	26.2804	24.7681	38.8573	26.6348	14.0987	42.6115	8.56546	0	0	0.050881	9.32444	9.23757	15.3651	15.5924	15.1958	12.0158	10.0562	6.75354	4.36026	9.70537	3.13737	4.93883
LOC_Os01g38670	Chr. 1	21719861	21722141	+	transporter family protein, putative, expressed	0	0.0579782	0.029092	0	0	0	0	0	0	0	0	0	0	0	0	0.21288	0.357662	0.137803	0.0612953	0.057913	0.226162	3.00193	1.99244	0.273215	0.341868	0.0311069	0.131211	0	0.0249913	0
LOC_Os01g38680	Chr. 1	21724008	21725863	-	transporter family protein, putative, expressed	0	0	0	0	0	0.138634	0	0	0.0781081	0	0	0	0	0	0	0.0360431	0	0	1.05337	1.44139	2.3741	1.11932	0.464541	0.683599	1.01294	0	0.0777549	0	0	0
LOC_Os01g38980	Chr. 1	21900045	21903309	-	calmodulin-binding protein, putative, expressed	30.0607	15.1295	18.7075	13.9901	34.9625	11.4967	20.543	17.2983	17.6496	1.23218	1.73011	1.3365	1.14225	4.70315	4.22657	63.3716	96.6483	31.1566	8.49962	16.2156	9.40342	6.81015	37.4038	21.7184	25.613	15.192	45.1117	9.21143	12.7956	14.631
LOC_Os01g39000	Chr. 1	21922009	21927946	-	ZmGR2c, putative, expressed	1.56945	2.08396	2.76484	2.29063	1.79867	2.88609	1.93734	1.39312	1.96734	2.61306	3.33923	1.46238	3.01963	1.26717	4.54022	10.3752	11.0037	11.1236	8.32732	8.8557	9.05425	6.49337	6.00947	6.9908	21.3826	20.5807	15.1879	5.24715	11.1144	4.23582
LOC_Os01g39040	Chr. 1	21944097	21945426	-	DUF260 domain containing protein, putative, expressed	0.115208	0.0795129	0.199488	0.176593	0.129225	0.160419	0.0695935	0.0746689	0	0	0.0536931	0	0	0.0460091	0.0384234	2.25218	2.49342	2.40958	1.93343	2.18415	1.63944	2.45166	1.56782	2.49796	6.25131	12.7556	8.09762	8.88089	11.2418	12.9409
LOC_Os01g39050	Chr. 1	21949940	21956491	-	retrotransposon protein, putative, unclassified, expressed	0.0189484	0	0.0295291	0.00871334	0.0106269	0	0.00572308	0.0276321	0.022298	0.0475808	0	0	0	0	0	5.01096	7.93637	4.98881	4.74918	5.75095	6.23092	2.71608	4.14422	3.21486	4.9159	2.79958	5.20523	7.84652	7.79607	6.99013
LOC_Os01g39060	Chr. 1	21955893	21963353	+	expressed protein	3.81432	4.88897	4.2836	7.8011	5.46004	6.7907	3.77435	3.40803	4.44583	2.44011	2.28559	2.85456	2.14338	2.76365	3.48926	35.0142	47.3467	35.933	37.9899	40.7958	35.2079	15.0306	16.6952	17.8205	21.51	27.2395	28.9587	37.4313	29.7302	34.4691
LOC_Os01g39270	Chr. 1	22088204	22091020	-	NAD binding domain of 6-phosphogluconate dehydrogenase containing protein, expressed	17.5267	15.5766	15.5473	15.2215	16.2838	17.624	13.3386	12.137	12.9683	7.30109	6.48165	7.37417	4.79871	10.2799	6.95751	30.1642	27.0092	41.1749	24.4346	25.1047	20.6917	15.4297	12.0008	13.7988	9.63982	16.6693	17.0065	13.2028	19.7072	23.3197
LOC_Os01g39280	Chr. 1	22091548	22091889	-	expressed protein	1.34409	2.62834	1.24126	2.747	2.84773	2.18348	9.1116	7.40467	8.25993	6.00019	6.2642	10.012	6.69034	12.5247	5.37928	7.13654	8.26597	14.699	5.39399	4.63304	8.78801	10.6136	10.6264	7.93335	3.95048	4.47939	5.7733	6.12475	8.53037	9.18221
LOC_Os01g39290	Chr. 1	22098320	22099659	-	harpin-induced protein 1 domain containing protein, expressed	38.2304	39.4992	32.749	45.4663	45.3187	54.4936	79.6655	82.9681	99.5756	92.5057	48.8159	84.7442	53.5166	102.748	68.4934	26.5347	36.3919	44.9714	45.0548	39.1001	37.9975	81.1732	84.831	56.4872	66.8164	17.6992	22.5488	34.6505	30.5142	19.0186
LOC_Os01g39399	Chr. 1	22207087	22208133	-	expressed protein	0	0	0	0	0.110385	0.102773	3.09126	1.72213	8.68558	0.370677	2.06393	3.02837	0	0	0	0	0	0	0	0	0	0	0	0	0	0	0	0	0	0
LOC_Os01g39580	Chr. 1	22322069	22327371	+	anthocyanin regulatory Lc protein, putative, expressed	0.0458899	0	0	0	0	0.0479238	0.0831621	0	0	0	0	0	0	0	0.0918295	0.249193	0.0488452	0.112917	0.200903	0.189817	0.0529482	0.718594	0.160586	0.0497498	0.0933764	0.152935	0.107516	1.46378	0.73721	1.51926
LOC_Os01g39670	Chr. 1	22375575	22377560	+	OsFBD1 - F-box and FBD domain containing protein, expressed	2.91167	5.96583	4.1909	2.20363	2.44944	3.00904	3.7742	4.09859	4.63987	1.40897	1.10256	1.29999	0.99419	1.78053	1.72974	0.691733	0.548812	0.186574	1.85895	2.38365	1.22482	0.182668	0.176892	0.394572	0.0925724	0.438008	0.17765	0.276414	0.162414	0.143446
LOC_Os01g39680	Chr. 1	22379059	22383049	+	expressed protein	8.81052	10.8726	9.1535	8.45525	9.88247	9.43438	3.68309	3.50687	4.13216	2.7254	5.48979	4.42048	4.18554	4.43643	8.11262	0	0	0	0	0	0	0	0	0	0.0324775	0	0	0	0	0
LOC_Os01g39770	Chr. 1	22427831	22430870	+	calcineurin B, putative, expressed	25.3797	20.2866	23.5766	17.6732	14.4642	16.3054	6.39592	4.70123	7.28986	3.49207	3.66781	3.71673	2.45193	4.08957	3.06745	2.91769	8.61222	7.38814	5.08509	4.70644	4.15729	2.20812	1.99083	1.47338	3.82656	5.40705	4.62812	1.22419	1.21295	1.6443
LOC_Os01g39780	Chr. 1	22436013	22438392	+	expressed protein	16.8333	17.7247	17.1897	16.0769	16.9448	17.4292	9.56013	9.0218	12.6981	9.21262	8.75047	9.17104	5.58072	11.118	9.64482	3.82824	3.0628	1.85859	3.22811	3.49631	5.31212	1.55973	1.59432	2.26165	1.82972	2.47733	1.93823	2.78633	0.83464	2.29655
LOC_Os01g39800	Chr. 1	22446210	22449819	-	esterase, putative, expressed	10.4542	11.4752	11.1547	10.5941	9.16635	9.80534	4.0306	3.80335	4.1945	2.78339	2.43104	2.91414	1.70984	2.78619	2.74	4.62647	4.83498	4.92009	6.32756	6.63018	6.0436	2.90596	2.63661	2.33267	2.36602	3.23533	3.94639	2.59976	2.26951	3.88042
LOC_Os01g39810	Chr. 1	22450498	22456233	+	Alg9-like mannosyltransferase protein, putative, expressed	1.68511	1.78137	1.54112	2.36833	2.47581	2.2803	1.78495	1.4998	2.52762	1.26645	0.962335	1.1477	0.752049	1.56392	1.10423	2.89982	3.562	2.33599	3.66268	5.41174	5.02505	2.54439	2.46393	1.90404	2.19736	2.35973	2.83592	3.17693	2.48891	3.70426
LOC_Os01g39830	Chr. 1	22466546	22472589	+	beta-galactosidase, putative, expressed	4.34385	5.50353	4.65957	21.6912	16.7806	23.2551	9.14132	8.85768	12.4194	6.73363	5.02098	5.56677	4.78054	8.30424	3.2165	5.58621	5.17441	3.10621	15.6016	17.2056	18.0757	7.85798	9.14604	5.76326	4.43537	1.56786	2.57186	1.4649	1.59552	1.53897
LOC_Os01g39840	Chr. 1	22471886	22474413	-	expressed protein	1.88151	1.61955	2.21831	1.5943	1.96815	1.58958	1.62183	1.10984	1.59216	1.45985	2.06905	2.76483	2.91048	2.20352	1.64985	0.252556	0.360031	0.31211	0.0925519	0.306057	0.195137	0.254647	0.0739785	0.114593	0.107541	0.305301	0.297181	0.264916	0.113206	0.149977
LOC_Os01g39850	Chr. 1	22474568	22476504	-	histone-like transcription factor and archaeal histone, putative, expressed	0	0	0	0.789701	7.17367	7.66848	32.9994	33.2472	33.9719	69.5174	84.7421	96.8092	60.2718	40.2626	8.08762	0	0	0	6.02762	5.90934	13.1528	25.8574	30.4967	19.7091	22.352	8.22304	5.13345	6.44253	11.0459	0.175046
LOC_Os01g39860	Chr. 1	22489496	22491483	+	1-aminocyclopropane-1-carboxylate oxidase protein, putative, expressed	34.6315	36.5993	15.866	2.82008	3.20337	1.56972	6.33769	6.72196	8.17191	1.05683	0.210159	1.05724	0.295624	2.95336	0.120313	6.33388	4.06375	4.69714	13.3584	16.1341	10.0242	2.86068	4.41833	6.06186	1.28457	1.80336	1.54951	3.18494	2.09274	2.0616
LOC_Os01g39970	Chr. 1	22538988	22542228	+	protein kinase domain containing protein, putative, expressed	1152.28	1399.55	1251.25	4.97602	5.56309	2.82517	1.73222	1.54295	2.07988	0.203794	0.0504321	0.356778	0.0197059	0.691436	0.126314	937.747	425.261	289.716	2.84244	1.43605	2.26819	2.65034	3.59736	5.12265	1.13763	1.14199	2.91556	0.842369	2.70415	2.15376
LOC_Os01g40070	Chr. 1	22604519	22606808	+	expressed protein	168.348	57.5864	92.9658	66.6041	60.592	36.2893	90.5923	101.391	94.8019	77.4845	35.7683	71.8945	79.1293	62.6885	59.1591	498.507	434.822	210.302	43.1588	74.8659	42.7188	115.389	245.62	179.945	137.512	73.5624	162.41	52.2142	77.8315	59.204
LOC_Os01g40094	Chr. 1	22617780	22624147	+	protein phosphatase 2C, putative, expressed	42.4625	28.1538	36.002	44.4102	38.9536	40.0962	36.0712	33.9821	41.4583	50.381	40.0595	48.9302	42.2258	43.9235	45.3245	78.5421	57.7858	60.0267	65.4656	58.3995	59.9744	51.2084	49.8528	49.8725	47.953	49.5978	78.7764	40.4778	41.1916	47.1487
LOC_Os01g40120	Chr. 1	22632889	22637560	-	expressed protein	0.228526	0.749176	0.316562	1.68138	1.96519	2.34677	2.34677	1.77735	2.33066	1.14769	3.0354	3.01386	0.582626	1.55148	0.190541	9.6794	7.13511	6.79457	12.2975	12.4854	9.84387	4.54194	2.22138	2.64264	1.86001	3.17332	4.19407	1.73557	2.00557	2.61198
LOC_Os01g40140	Chr. 1	22641281	22642512	-	expressed protein	3.64092	1.80501	6.87271	0.235811	0.402638	0.16066	0	0.0997085	0.0603456	0	0	0.169076	0.168094	0	0.564392	0.612625	0.327498	0.189271	0.168378	0.265144	0.473344	0.123539	0.0598166	0	0.104345	0.0569668	0.0600727	0.175256	0.0457672	0.121266
LOC_Os01g40150	Chr. 1	22645023	22650145	+	eukaryotic translation initiation factor 5B, putative, expressed	0.665979	1.36124	1.33059	0	0	0	0	0	0	0	0	0	0	0	0	0.111275	0.0908804	0.126054	0.112139	0.0529756	0.0591087	0.0205693	0.0398377	0.0185127	0	0	0	0.0194534	0	0
LOC_Os01g40170	Chr. 1	22656369	22664571	+	translation initiation factor, putative, expressed	0.204711	0.194268	0.319021	0.815841	1.01415	0.748246	0.237015	0.34828	0.542022	0.128511	0.57244	0.37497	0.186397	0.265697	0.136548	0.444652	0.689999	0.293832	2.6513	3.26355	2.53913	0.164389	0.0795956	0.573319	0.104136	0.0379018	0.0799364	0.174905	0.121801	0.121023
LOC_Os01g40190	Chr. 1	22675935	22678621	+	retrotransposon protein, putative, unclassified, expressed	5.24631	3.85698	3.04124	8.63601	5.90594	6.8684	1.51567	1.86645	2.0579	1.07395	0.212614	0.501375	0.996928	1.57136	0.779765	13.976	16.0444	10.0326	7.6144	10.0444	8.13678	4.09846	3.92452	3.46201	3.98384	1.92156	4.34214	0.627975	1.37414	2.02276
LOC_Os01g40200	Chr. 1	22683543	22688044	-	XIK, putative, expressed	8.42712	9.73288	8.54206	10.2971	9.83588	10.6036	4.06832	3.78892	3.80177	2.29638	2.53335	2.19798	1.68094	4.79215	2.01813	6.53466	6.33163	6.79274	6.0803	6.75233	6.6071	5.14748	4.44637	2.98354	2.79993	2.79137	3.48422	3.5246	3.11217	3.59757
LOC_Os01g40260	Chr. 1	22731943	22733240	+	WRKY77, expressed	3.9217	1.78831	2.13419	9.66094	18.1714	6.28954	3.9483	4.03956	2.14265	0.410319	0.522207	0	0.153036	2.34924	0	2.89014	3.23008	1.26365	1.22636	0.675899	0.861885	0.506128	0.762416	1.26535	0.332493	0.622365	0.273457	2.2338	3.50006	2.04246
LOC_Os01g40280	Chr. 1	22742519	22747184	+	integral membrane protein, putative, expressed	16.0108	15.9666	17.8196	26.2696	43.3649	40.6635	96.6745	106.202	105.07	93.7809	136.055	139.25	92.609	123.669	34.3917	18.7781	13.95	16.5072	87.088	60.0401	83.6291	102.218	69.6615	94.8477	80.4967	35.5723	29.9365	45.8941	31.2639	37.9435
LOC_Os01g40310	Chr. 1	22754488	22755471	-	expressed protein	79.066	100.853	80.4051	211.726	164.23	171.71	168.559	138.304	151.789	86.4447	49.4638	115.438	42.8801	103.439	69.1769	179.01	151.668	296.652	104.476	101.515	64.5249	71.5331	67.7903	52.2432	31.6481	41.5444	26.6372	142.734	252.49	347.878
LOC_Os01g40330	Chr. 1	22767811	22772679	+	DUF630/DUF632 domains containing protein, putative, expressed	18.5538	21.9785	22.5408	32.4957	31.1999	33.178	22.1249	19.3825	21.2851	18.8776	18.2892	17.3175	13.307	16.5004	10.9217	17.2437	19.0124	15.6679	16.851	19.5594	20.1758	16.5533	15.9949	10.8722	16.0619	12.7942	16.5037	6.08058	9.83609	11.0221
LOC_Os01g40400	Chr. 1	22808698	22810686	-	histone deacetylase 19, putative, expressed	2.50786	1.17015	4.36693	0	0	0	0	0	0	0	0	0	0	0	0	0	0	0	0	0	0	0	0	0	0	0	0	0	0	0
LOC_Os01g40430	Chr. 1	22824809	22827116	-	WRKY27, expressed	0.16423	0.283366	0.0568743	0.302081	0.245615	0.285848	0.0330687	0	0	0	0.0765401	0.0601641	0.717778	1.63966	0.38341	0	0.174806	0.538804	0.0599157	0	0.37898	0	0	0.296739	1.78226	4.68264	2.18039	0.873089	4.4949	2.65382
LOC_Os01g40450	Chr. 1	22835778	22840127	-	2-aminoethanethiol dioxygenase, putative, expressed	0	0	0	0.389347	3.07258	2.52263	2.07593	1.6947	1.2308	1.62584	1.84536	3.12002	0.952342	1.49176	0.946816	0	0	0	7.98591	6.72118	6.60859	2.81966	3.39861	3.61764	0.912093	0.165984	0.116689	0	0.066676	0.058889
LOC_Os01g40480	Chr. 1	22868546	22872149	-	anthranilate phosphoribosyltransferase, putative, expressed	18.8911	19.4397	13.1776	7.09036	6.46973	6.82281	4.00646	3.99553	4.40275	1.40567	0.297219	0.887787	2.38466	2.9034	5.85616	12.9441	11.5698	10.566	5.19616	4.88012	5.64132	6.64049	8.71178	8.83425	15.4998	22.3555	14.5597	19.9547	20.3383	18.4993
LOC_Os01g40499	Chr. 1	22879904	22895941	-	S-locus lectin protein kinase family protein, putative, expressed	3.64366	2.72523	3.63542	1.24003	1.63839	1.5757	1.5029	1.51368	1.47333	0.785969	0.987468	1.11137	0.613844	1.88461	0.176661	0.767032	1.31555	2.11303	0.70272	0.846527	0.759329	1.0634	0.767653	1.40952	0.636894	0.980717	1.01538	0.109714	0.45842	0.341619
LOC_Os01g40570	Chr. 1	22908180	22910687	-	outer mitochondrial membrane porin, putative, expressed	20.5753	19.3642	26.6112	30.8945	35.7525	38.3899	18.5395	14.3992	20.0796	18.1645	11.6885	15.8582	11.0113	20.2602	7.98248	10.9448	9.26393	10.1443	41.0277	37.7769	33.2095	11.1734	8.8609	12.6221	8.93252	8.56597	9.21186	10.6107	7.69957	11.7351
LOC_Os01g40580	Chr. 1	22914582	22916173	-	hypersensitive-induced response protein, putative, expressed	7.77886	4.38053	5.72822	4.6384	9.20471	5.49015	4.4666	4.8616	3.72193	1.71721	1.49397	1.73801	2.10153	4.09654	1.58227	2.36736	7.23346	9.25481	8.65418	11.0053	13.1671	22.2923	12.9624	20.2025	15.437	22.933	23.4823	2.77536	9.0024	9.39972
LOC_Os01g40590	Chr. 1	22918453	22923870	-	tyrosine protein kinase domain containing protein, putative, expressed	12.0063	12.2888	12.615	17.9032	18.5881	17.6107	25.619	23.8736	22.862	10.4155	11.7616	10.9106	10.9746	20.1801	19.4771	23.1039	31.742	23.137	19.6048	21.8981	22.8418	17.3639	17.2002	16.4493	14.2511	19.4885	18.6848	25.6289	18.1019	19.9388
LOC_Os01g40600	Chr. 1	22929243	22930118	+	coiled-coil domain-containing protein, putative, expressed	0.233221	0	0.12115	0	0.0653992	0.121779	0	0.0566836	0	0.219613	0.0815204	0.192237	0	0.209562	0.0583369	0	0.12412	0	0.127629	0.060293	0.20182	0.772545	0.748117	0.948143	1.95755	1.48972	0.887924	0.265685	1.71721	0.551513
LOC_Os01g40640	Chr. 1	22979942	22983176	-	S1 RNA binding domain containing protein, expressed	17.2642	20.3655	18.7613	15.6186	14.0495	14.8462	8.94339	6.89789	9.55518	5.08128	3.36646	3.68778	2.40693	4.94079	6.27897	12.7131	9.05169	9.17045	10.4289	11.2838	7.97967	4.50467	2.80856	2.91575	3.54418	4.89423	3.57074	3.23899	3.9549	6.3601
LOC_Os01g40680	Chr. 1	22992552	22994171	-	pentatricopeptide, putative, expressed	4.72921	5.15705	3.70136	1.79776	1.3792	2.04138	0.818941	1.65516	1.18724	0.5146	0.220407	0.415801	0.551182	0.642139	1.54571	1.84901	2.584	2.48249	3.14014	3.52111	3.09208	1.67099	0.882627	2.15334	1.53967	2.41666	2.62228	2.47825	1.77272	2.42308
LOC_Os01g40710	Chr. 1	23003671	23005010	+	high light inducible protein, putative, expressed	24.1071	27.9821	28.8404	25.4744	15.7052	20.5347	16.2172	13.1979	20.775	19.4903	18.8956	20.2721	18.0924	13.2012	7.30915	34.3797	18.7263	41.8671	16.2574	18.6967	12.4325	10.1927	6.24887	6.7317	5.69808	16.6362	9.12818	12.6218	16.0821	35.054
LOC_Os01g40720	Chr. 1	23005753	23008941	-	pentatricopeptide, putative, expressed	2.38641	2.65292	2.66234	0.957443	0.718591	1.25445	0.31927	0.358125	0.395794	0.281524	0.0447864	0.0880105	0.332498	0.307016	0.528819	1.11323	1.074	0.886708	1.73541	2.3187	1.92188	0.868147	0.5231	0.503536	0.700675	0.444802	1.3884	0.547367	0.500297	0.587053
LOC_Os01g40730	Chr. 1	23013424	23013939	-	expressed protein	0.395934	0	0	0.0910341	0	0.103371	0	0.288691	0	0	0.138395	0.21757	0.108154	0	0	0.752505	0.948221	1.09601	1.08336	1.63773	0.913665	0.47692	1.38552	0.321928	0.201411	1.20955	0.927634	0.789333	0.61839	1.05333
LOC_Os01g40750	Chr. 1	23023042	23026116	-	expressed protein	20.927	23.0834	21.0297	25.6005	27.7322	30.0835	17.9531	16.6256	20.1915	19.4281	22.0343	18.8261	18.0929	28.4241	19.9956	2.35648	2.91728	2.95047	6.09322	7.76455	7.11525	2.57921	2.36444	2.32133	3.13701	2.75924	3.17724	2.95967	2.3187	3.10561
LOC_Os01g40820	Chr. 1	23073579	23079781	+	peptidase family M41 containing protein, expressed	5.42929	5.63961	5.83055	7.07799	6.39742	6.85354	2.79379	3.12786	3.48492	2.01975	1.96804	3.01359	1.71776	2.47484	4.20677	0	0	0	0.0400153	0.0189036	0	0	0	0.019818	0	0	0	0.020825	0	0
LOC_Os01g40860	Chr. 1	23097256	23106303	+	aldehyde dehydrogenase, putative, expressed	88.5723	102.818	70.6488	57.5005	32.0362	39.356	15.9158	15.5893	23.2538	16.2012	8.56791	7.92153	12.0935	10.3173	21.1219	82.2088	35.9462	49.4866	25.4983	21.5789	25.6657	20.9086	18.3581	21.1594	36.3089	41.5346	40.1307	37.0884	46.6443	71.4027
LOC_Os01g40870	Chr. 1	23113645	23119715	+	aldehyde dehydrogenase, putative, expressed	54.7256	42.6117	46.6627	12.3089	13.9667	11.1653	5.16043	5.08377	6.48869	1.49511	1.303	1.16648	0.707137	5.86179	1.08785	0.927787	0.716412	1.30581	1.58666	2.32897	2.12069	8.26331	3.35179	6.511	7.0848	10.6691	14.7079	1.71046	3.81216	3.85668
LOC_Os01g40950	Chr. 1	23167606	23168325	-	expressed protein	26.8205	29.939	37.5565	9.65211	14.1262	7.30675	2.11323	0.226734	1.37224	0	1.95649	0	0.764483	3.35299	2.10013	1.26645	3.22713	5.16477	2.55257	0.723516	4.0364	1.68555	1.08817	2.27554	19.2196	11.1405	14.2068	11.4245	9.57476	14.6151
LOC_Os01g40980	Chr. 1	23174817	23186976	-	helicase, putative, expressed	2.94666	3.78267	2.62598	4.54078	4.93573	4.9373	1.59803	1.20954	2.32711	1.44697	1.48317	1.33856	1.61698	1.97698	1.27103	4.8501	3.98674	2.6102	7.98386	9.30386	8.46194	3.78601	2.56641	3.69144	2.95795	1.71672	2.63876	1.96934	1.90518	2.47757
LOC_Os01g41010	Chr. 1	23224233	23226650	+	DUF581 domain containing protein, expressed	26.6351	24.2693	27.3264	72.9987	66.9872	71.8135	26.8358	22.0473	25.5912	27.9721	18.5039	38.5549	25.9416	26.0146	5.65594	11.6286	8.74223	9.98209	44.4008	42.9135	32.535	15.2205	14.7392	16.835	9.37111	3.87864	5.7651	3.75021	6.64769	3.30262
LOC_Os01g41050	Chr. 1	23247278	23250623	+	sulfate transporter, putative, expressed	0.0653139	0	0.0226188	0.0600686	0.0244202	0.0227362	21.7392	22.5839	6.50744	54.4779	10.9888	35.2925	49.9315	11.242	20.3018	0	0.0463467	0	0.333597	0.135081	0.301439	83.6037	82.5347	75.2685	66.6052	5.6352	5.91693	3.9931	54.8914	1.57026
LOC_Os01g41140	Chr. 1	23291659	23292667	-	THION18 - Plant thionin family protein precursor, expressed	5.53501	12.2545	19.7566	1.20962	1.4138	2.28924	36.8781	50.827	26.5697	43.3477	26.5113	48.7852	27.7839	36.7678	6.79913	3.3925	0.99163	1.61815	6.05798	4.13693	8.40973	82.1182	58.9381	64.2239	56.2571	3.77448	4.87904	7.8038	56.9802	1.36073
LOC_Os01g41170	Chr. 1	23311171	23312581	-	THION27 - Plant thionin family protein precursor, expressed	0.146208	0.504543	3.89877	0	0.0546657	0.101792	0.08832	0.236903	0.172054	0.0611899	0	0.0535621	0	0	0	0.0529298	0	0	0.213364	0.251988	1.29334	2.34819	2.95613	2.58894	0.892511	0.0541402	0.171276	0.16656	0.304474	0
LOC_Os01g41240	Chr. 1	23343306	23345461	+	hydrolase, alpha/beta fold family domain containing protein, expressed	170.1	204.594	144.762	52.2734	91.0032	60.0499	34.1839	13.1795	11.2695	15.4592	8.69463	9.70483	10.7356	10.2318	26.4226	40.207	76.5606	158.778	91.5657	96.6734	60.3186	94.3814	49.0352	72.4954	54.1573	71.3842	97.7133	38.916	61.1612	74.9002
LOC_Os01g41260	Chr. 1	23351846	23353935	+	OsFBD2 - F-box and FBD domain containing protein, expressed	0.473861	0.420486	0.351648	0.871611	0.987099	1.16646	1.61524	2.07307	2.54915	0.424964	0.425916	0.483585	0.332846	1.05434	0.30479	1.13955	2.12559	1.29091	2.92658	2.27507	1.99172	0.693098	0.987033	0.770578	0.309924	0.413604	0.198252	0.578381	0.362498	0.800407
LOC_Os01g41270	Chr. 1	23356994	23360195	+	OsFBD3 - F-box and FBD domain containing protein, expressed	0.380129	0.375642	0.75395	0.270146	0.290712	0.252622	0.198312	0.352758	0.304994	0.0867754	0	0.151916	0.0188793	0.020701	0.0864397	0.750614	1.32417	0.744023	0.737535	0.911248	0.996809	0.270567	0.584487	0.243515	0.263687	0.134362	0.20241	0.15747	0.0925254	0.143009
LOC_Os01g41280	Chr. 1	23360626	23362332	+	OsFBD4 - F-box and FBD domain containing protein, expressed	0.945843	1.50375	1.19323	4.38048	5.6835	5.39742	4.26475	3.41541	7.03601	2.20543	0.566761	1.26225	0.258367	2.2259	0.0675967	0.697049	0.647198	0.706513	4.10387	3.03905	4.52119	0.569654	0.748657	1.31837	0.378045	0	0.0791434	0.0769644	0.0301483	0
LOC_Os01g41290	Chr. 1	23363772	23365998	+	OsFBD5 - F-box and FBD domain containing protein, expressed	2.93231	3.47724	2.93568	3.75103	4.09639	4.14799	4.12234	5.00177	4.76818	0.903669	0.782698	1.14258	0.262142	2.45918	0.186702	3.27148	5.47619	4.36193	10.2116	9.6757	10.3653	3.17889	5.19281	6.01111	1.78999	1.1253	1.40525	0.485888	0.594783	0.598864
LOC_Os01g41360	Chr. 1	23402326	23404122	+	expressed protein	0.379615	0	0.179269	0.126956	0	0.0720801	0	0	0.0406109	0	0	0	0	0	0.0690583	0.3748	4.73854	3.52403	1.09536	0.963547	0.358366	0	0.040255	0.0374132	0	0	0	0	0	0
LOC_Os01g41370	Chr. 1	23408623	23411173	+	FBD domain containing protein, putative, expressed	0.0538771	0	0	9.58797	16.1052	21.8871	98.6129	115.914	103.692	53.2363	36.9112	36.297	29.758	41.5693	10.1613	0.0292565	0	0	50.1225	47.0781	48.1149	23.2657	33.9365	36.8852	9.53769	2.81301	1.48319	1.96405	1.46658	0.445923
LOC_Os01g41400	Chr. 1	23439509	23441397	+	transmembrane amino acid transporter protein, putative, expressed	1.18869	1.03212	2.90815	0.38792	0.129031	0.440489	0.555912	0.559176	0.992712	1.05916	0.4289	0.294994	0.251384	0.50534	0.0767314	0.3748	0.163257	0.0943515	0.125904	0.118956	0.0884855	0.0923764	0.0894555	0.0831405	0.039012	0.0425968	0	0	0	0
LOC_Os01g41430	Chr. 1	23456074	23458037	+	UDP-glucoronosyl and UDP-glucosyl transferase, putative, expressed	0.936211	0.888447	0.702473	0.526181	2.07106	0.407377	0.926851	1.89619	1.0711	0.195907	0.436325	0.457296	0.198906	2.14982	1.01478	5.73345	6.53262	6.335	3.75712	2.71613	3.57069	2.85059	5.39958	5.8642	5.21227	4.70899	8.19497	1.36279	1.90321	3.25938
LOC_Os01g41550	Chr. 1	23515004	23516896	+	aspartic proteinase, putative, expressed	83.5879	76.06	63.8559	278.417	219.474	262.977	170.776	196.206	208.19	59.0795	29.0853	42.8485	35.4949	86.5029	91.5969	104.729	102.411	105.66	500.72	470.83	448.943	270.076	373.074	243.219	81.5557	77.0607	68.8721	74.5679	47.2939	68.1748
LOC_Os01g41565	Chr. 1	23530089	23532731	-	ATP-binding domain-containing protein, putative, expressed	0.0455218	0	0.141882	0	0	0	0	0.0442557	0.0535688	0	0	0	0	0	0	20.9126	26.504	21.114	31.1892	37.6119	27.89	12.7213	10.0889	11.7455	17.7382	30.1394	31.8893	47.0874	33.924	44.4588
LOC_Os01g41600	Chr. 1	23551970	23554252	+	Sad1 / UNC-like C-terminal domain containing protein, putative, expressed	2.02558	5.70701	8.12472	0.0471623	0	0	0	0	0	0.0321923	0	0	0	0	0.0256542	0.891091	0.054583	0.126181	0.0280629	0.0265144	0	0	0	0	0	0	0	0	0	0
LOC_Os01g41710	Chr. 1	23607348	23608583	+	chlorophyll A-B binding protein, putative, expressed	2554.56	3549.24	2800.53	1927.97	1347.65	1978.51	2246.91	2123.75	2635.73	150.46	87.5893	178.027	19.4151	282.642	48.8705	1488.86	3885.09	5835.96	1993.18	1335.46	677.997	718.76	649.663	597.618	78.1982	238.662	157.859	135.765	201.736	182.442
LOC_Os01g41780	Chr. 1	23648265	23651499	-	expressed protein	0.710478	1.07877	0.426478	1.01643	1.22194	1.00578	1.15401	1.27399	1.67214	0.515395	0.640168	0.555258	0.741796	0.851204	0.426518	0	0	0	0	0	0	0	0	0	0	0.0175391	0	0	0	0
LOC_Os01g41790	Chr. 1	23656010	23658316	-	expressed protein	0.0304565	0.0315302	0	0.0280105	0	0.254451	0.128785	0.177656	0	0.535348	0.255499	0.133889	0.266224	0.0729781	0.0304729	0.198463	0.0972534	0.187353	0.96669	0.724379	0.667678	0.586978	0.390788	0.594328	0.371835	0.135334	0.107035	0.104088	0.0815459	0.216067
LOC_Os01g41800	Chr. 1	23663059	23664444	-	cytochrome P450, putative, expressed	0	0	0.0962171	0	0	0	0	0	0	0.0581388	0	0	0	0	0	5.73311	10.6955	8.26067	7.39945	7.03903	6.09082	4.51798	4.6452	5.12049	4.5227	7.51032	16.2193	5.69718	5.41389	6.67966
LOC_Os01g41810	Chr. 1	23673292	23675869	-	cytochrome P450 72A1, putative, expressed	11.3713	8.94421	9.27296	17.732	26.5428	12.5055	11.5699	14.0812	11.3256	5.42368	5.24042	3.49086	2.39471	5.06129	3.20984	14.4885	18.8653	19.6174	9.73407	8.90132	11.0313	10.6746	9.55905	19.9379	12.3447	16.9017	38.065	12.2305	21.5731	36.1668
LOC_Os01g41820	Chr. 1	23682382	23685393	-	cytochrome P450 72A1, putative, expressed	2.61689	2.80476	2.71876	8.66421	7.97705	6.07662	5.61642	3.38216	4.56487	1.4302	1.46353	1.75945	0.437308	2.98768	0.677679	0.568413	1.44186	1.85598	1.07827	2.57875	1.9182	3.78259	2.19061	3.77154	1.75406	5.91672	7.68192	3.71767	4.69855	7.31678
LOC_Os01g41870	Chr. 1	23727761	23733080	+	protein kinase, putative, expressed	10.1181	9.84701	10.5839	24.7297	21.8432	22.4539	7.1272	6.50162	9.41931	4.72034	2.59195	3.17986	2.68814	7.14046	7.08995	17.4427	15.4537	11.7662	13.3496	16.3395	14.5729	5.59297	4.87047	5.46578	4.15994	4.02254	7.22535	4.69744	3.26264	5.08036
LOC_Os01g41880	Chr. 1	23740813	23744995	-	hyaluronan/mRNA binding family domain containing protein, expressed	58.4786	61.5707	54.6473	72.3485	84.4343	79.9114	36.7532	39.3428	51.3924	30.6185	32.0527	24.5454	17.9793	46.8071	35.4485	54.2542	55.4572	53.5769	136.008	120.462	100.42	41.2524	29.4984	49.2679	35.8241	39.7034	52.1438	57.1929	45.6952	57.7794
LOC_Os01g41900	Chr. 1	23760347	23762500	+	Myb transcription factor, putative, expressed	8.16188	6.96433	6.02847	10.8491	8.08207	6.15965	9.93771	9.79459	11.8933	8.24605	12.1249	8.44449	6.54916	12.3377	21.2451	33.5869	12.5561	8.62945	4.36184	3.98927	3.86254	4.57004	4.76024	3.00707	2.56252	4.32094	5.41554	15.1456	9.75991	15.2673
LOC_Os01g41910	Chr. 1	23770115	23771515	+	receptor-like protein kinase 5 precursor, putative, expressed	1.16411	1.05451	0.85668	1.11523	0.924905	1.51964	0.380903	0.330089	0.399553	0.182698	0.203453	0.266539	0.211993	0.174336	0.727965	0.210714	0.413027	0.477402	0.159263	0.150475	0.223861	0.467409	0.169736	0.262923	0.0493485	0.323299	0	0.221026	0.0432898	0.114702
LOC_Os01g41930	Chr. 1	23775861	23779747	+	leucine rich repeat protein, putative, expressed	0.775265	0.666562	1.03752	1.17223	1.26754	1.35852	1.32557	1.31578	1.06694	1.05586	1.21255	1.18418	0.918874	1.70022	0.762537	0.057083	0.11189	0.0646649	0.201343	0.20382	0.288062	0.0633112	0.0153273	0.0854719	0.0935806	0.0729855	0.138537	0.344291	0.246274	0.497171
LOC_Os01g41950	Chr. 1	23782487	23785775	+	expressed protein	5.95163	6.42574	5.47049	4.87199	4.79651	4.29913	16.0097	18.6458	13.6131	5.6895	14.8133	14.1516	3.45199	17.3005	4.90117	5.9612	8.62769	7.30264	6.60128	7.32602	10.0888	6.86148	6.86787	5.31055	3.06816	2.85379	3.38321	3.87174	4.00161	4.09396
LOC_Os01g41960	Chr. 1	23787960	23796972	+	retrotransposon protein, putative, unclassified, expressed	0.0391743	0.0567775	0.0976783	0.158524	0.193338	0.15546	0.070992	0.0609355	0.129078	0	0	0	0	0	0.00783911	0	0	0	0.00857514	0	0.00903994	0	0.00913903	0.00849387	0	0	0	0	0	0
LOC_Os01g42000	Chr. 1	23812709	23814712	+	skin secretory protein xP2 precursor, putative, expressed	2.65062	2.71768	2.78029	1.50016	2.85877	1.7833	4.0029	4.03879	3.35912	2.52796	0.783963	2.63299	1.86581	3.51152	3.59558	0.525917	0.651074	0.188138	0.474213	0.210845	0.352882	1.0438	1.27836	0.773654	0.363022	0.481318	0.0895695	1.50979	0.705144	0.873917
LOC_Os01g42020	Chr. 1	23823086	23828384	-	retrotransposon protein, putative, LINE subclass, expressed	0	0.0797528	0	0.0708501	0.17282	0.0804513	0.0465356	0	0.453274	0.0967225	0	0.0846653	0	0	0	5.01994	4.67388	5.6867	6.408	5.81541	7.46642	4.36134	3.68427	6.43078	0.862148	1.626	0.36098	1.31641	1.5126	1.82174
LOC_Os01g42024	Chr. 1	23829862	23830602	+	expressed protein	21.5744	11.774	27.6418	4.94459	3.01525	5.39871	2.53987	2.01032	2.19003	1.29812	1.34921	1.96958	1.05439	2.64257	5.03445	1.49718	0.513566	0.0848017	3.09306	2.70855	2.1473	0.830265	0.884414	0.672529	0.911649	1.07199	0.565218	0.628179	0.861239	0.896488
LOC_Os01g42030	Chr. 1	23838868	23840959	+	mitochondrial chaperone BCS1, putative, expressed	3.70668	3.51978	4.70084	7.00608	10.5805	9.66407	7.59747	7.35627	6.52783	4.78225	4.75364	5.89987	2.79315	7.65667	2.94137	2.69301	1.79583	2.61039	12.7862	11.8428	12.447	7.11298	6.08297	3.82446	1.09234	3.09537	2.03634	3.98967	2.7606	3.14346
LOC_Os01g42050	Chr. 1	23840853	23843547	-	DNL zinc finger domain containing protein, putative, expressed	4.00045	3.27466	2.41638	2.90911	4.17411	3.49766	2.41655	3.79873	2.84646	3.2706	5.59328	5.82802	3.65949	4.12406	3.90953	4.44571	3.26782	4.69282	10.8952	9.2357	8.05073	6.61173	3.79819	4.53865	5.30052	7.23447	6.32109	6.04108	4.56672	5.61007
LOC_Os01g42070	Chr. 1	23850865	23854484	-	kinesin motor domain containing protein, putative, expressed	2.21131	2.67419	1.26052	11.8064	11.6555	9.97301	0.638341	0.684894	1.05931	0.245697	0.0820826	0.215069	0.128292	0.539241	0.215377	2.01904	1.33308	2.21498	6.08275	7.71002	6.11893	0.235719	0.73045	1.06076	0.0796383	0.0869562	0.0916972	0	0.0349304	0
LOC_Os01g42090	Chr. 1	23864681	23867313	+	nodulin MtN3 family protein, putative, expressed	6.08816	5.5811	7.24255	0.427421	3.85754	2.42672	32.5095	35.287	43.6425	12.6037	19.2987	26.8152	9.34352	25.6684	20.0414	0.958997	1.87976	2.97323	1.16991	0.865059	2.52027	5.98992	6.66789	5.79411	4.87015	5.5758	4.84539	3.65311	3.48414	2.08812
LOC_Os01g42110	Chr. 1	23877624	23880246	+	nodulin MtN3 family protein, putative, expressed	0.45837	0.271159	0.476213	0.120445	0.0734483	0	0.118666	0.44562	0.23117	0	0.457768	0.287862	0.357739	0.156903	0.589651	0.568927	3.69401	1.93348	10.6069	8.59964	15.9417	13.5665	15.2762	14.7657	5.79598	3.2734	1.841	1.34273	5.90257	2.78726
LOC_Os01g42140	Chr. 1	23886843	23888222	-	expressed protein	15.2856	16.7441	14.804	9.32665	9.63131	7.34381	9.94902	9.24732	8.71075	2.74166	2.01816	1.66772	2.022	4.2125	7.88766	21.3842	24.4641	20.9916	8.10164	6.12367	9.18134	6.77641	9.49784	8.82735	7.34274	8.51084	7.15387	6.7461	5.97879	8.22714
LOC_Os01g42150	Chr. 1	23890125	23890711	-	MEGL13 - Maternally expressed gene MEG family protein precursor, expressed	5.94413	1.82331	2.17287	25.5115	25.5581	16.7835	22.6079	28.0379	25.1298	37.8681	31.8583	74.0376	26.2198	42.4652	12.6656	2.15187	2.92913	1.35427	14.6982	25.27	15.2409	0.66296	0.256799	0.358006	0	0.489129	0.128949	0	0	0
LOC_Os01g42160	Chr. 1	23896936	23897459	-	MEGL14 - Maternally expressed gene MEG family protein precursor, putative, expressed	5.39715	3.95208	5.47049	12.5909	18.752	12.9224	2.78314	2.30358	2.32362	0.826379	0.920256	1.44673	0.431499	2.36567	0.790255	2.28744	1.12092	1.29563	23.1962	14.157	13.8215	0.158564	0.15355	0.14271	0	0.146234	0.154207	0	0	0
LOC_Os01g42190	Chr. 1	23911517	23913299	+	heat shock protein DnaJ, putative, expressed	94.0126	59.5167	61.9355	0.479323	0.359747	0.376808	0.484351	0.935413	0.37742	0.956369	0.728693	0.572787	0.963704	34.6307	12.5552	302.301	147.945	53.9105	50.8553	59.2426	21.0469	40.5644	63.599	66.2807	47.8444	75.3996	132.251	31.6501	28.016	39.4388
LOC_Os01g42200	Chr. 1	23914148	23914895	+	expressed protein	0.409696	0.63621	0.283763	0.062799	0.0765905	0.213927	0.082495	0.331917	0.24106	0.428657	0.286411	0.450265	0.149217	0.981691	0	2.07643	1.67164	1.09211	0.523141	4.09541	2.04842	2.13849	1.35403	1.33247	1.31994	1.28952	2.31971	0.466726	1.15789	0.807362
LOC_Os01g42210	Chr. 1	23919358	23921129	+	LTPL47 - Protease inhibitor/seed storage/LTP family protein precursor, putative, expressed	6.0585	7.70117	7.25045	4.30239	3.78491	4.64516	4.35465	4.47341	6.94898	1.92574	0.64335	2.44423	2.93281	4.594	8.67065	6.99627	8.32612	8.68033	12.0028	7.53391	11.8571	3.78743	6.17243	5.48727	2.80886	7.07107	3.5037	10.3091	5.8178	7.16346
LOC_Os01g42234	Chr. 1	23923718	23933451	+	amino acid permease family protein, putative, expressed	9.48955	8.78439	7.79347	8.78399	7.12673	6.46407	3.88759	3.68625	3.35252	7.59128	7.7659	5.83406	4.85962	4.64097	7.89515	8.21371	6.98102	7.4387	8.97293	9.53752	9.88496	11.9984	9.34781	11.3098	17.6411	24.6582	21.8489	6.18742	9.95096	7.51249
LOC_Os01g42260	Chr. 1	23938369	23949895	-	transcriptional corepressor LEUNIG, putative, expressed	18.4347	21.3593	22.1099	27.8588	26.0408	28.4591	36.012	34.5542	33.7923	32.6014	37.7926	34.749	27.0128	34.6027	22.1917	25.3039	30.3889	25.0434	36.3147	39.9412	48.7428	45.5261	45.6985	31.8506	36.7235	27.7708	30.7904	27.7859	33.9538	30.3914
LOC_Os01g42270	Chr. 1	23952800	23963455	-	transcriptional corepressor LEUNIG, putative, expressed	0.0629009	0.0217061	0	2.79605	3.88046	3.45961	2.46977	1.52878	2.81276	2.07965	1.46576	2.07388	1.76402	2.16031	1.88805	0	0	0	7.96296	9.64836	8.17685	2.24775	2.22559	3.68234	3.4344	1.37422	1.00703	3.10512	1.68414	1.71057
LOC_Os01g42280	Chr. 1	23969757	23972311	+	pentatricopeptide, putative, expressed	1.81913	2.04882	1.7861	0.478009	0.470874	0.29227	0.229436	0.0777375	0.352862	0.200789	0.139749	0.153789	0.0655271	0.407149	0.480029	3.56053	2.27672	2.97589	1.53154	2.25324	1.75295	1.85411	1.07263	0.866873	0.569468	2.24291	2.24811	0.569326	0.517394	2.12727
LOC_Os01g42294	Chr. 1	23975949	23982081	-	inactive receptor kinase At2g26730 precursor, putative, expressed	17.6199	14.2234	10.8726	85.8279	75.9393	85.07	74.3386	82.7879	99.5171	43.7828	19.7495	34.7876	20.3173	48.1472	17.0957	27.7052	16.7577	14.0068	86.2576	92.6812	84.2483	28.269	40.9768	56.1492	17.7579	2.1862	3.53349	4.37907	2.23243	1.65275
LOC_Os01g42330	Chr. 1	24022059	24027535	-	retrotransposon protein, putative, unclassified, expressed	0.877586	0.796706	1.12215	0.67052	1.42353	0.902382	0.187582	0.223138	0.190656	0.135611	0.0755082	0.133544	0.0885126	0.210282	0.0675431	0.234609	0.143708	0.24916	0.29554	0.111693	0.233669	0.227681	0.204733	0.453745	0.247251	0.389958	0.442851	0.138426	0.192796	0.0638548
LOC_Os01g42350	Chr. 1	24047544	24055918	-	pleiotropic drug resistance protein, putative, expressed	1.34591	1.60772	1.23098	0.518403	0.70967	0.600667	0.409985	0.424974	0.473794	0.47662	0.418178	0.897624	0.226246	0.496152	0.759641	0.274853	0.25713	0.297207	0.402893	0.559095	0.451276	0.19399	0.107347	0.149653	0.374515	0.166128	0.336894	0.406247	0.338801	0.476053
LOC_Os01g42370	Chr. 1	24065207	24073621	-	pleiotropic drug resistance protein, putative, expressed	1.33138	0.768441	1.35873	0.585139	0.740075	0.529086	0.0213516	0.217634	0.124784	0.0591714	0.09884	0.0776928	0.0514946	0.16939	0.15325	0.319898	0.15049	0.594316	0.296593	0.475167	1.34584	0.950869	0.109947	0.24269	0.251729	0.327214	0.207033	0.080533	0.325977	0.222895
LOC_Os01g42380	Chr. 1	24075065	24082181	-	pleiotropic drug resistance protein, putative, expressed	30.0469	23.3511	27.5465	30.2806	38.9234	24.4236	7.87646	11.6562	10.9303	5.27	4.24171	3.10582	5.15388	14.6508	7.61973	5.34845	6.30347	5.90545	16.6362	4.52315	16.2313	12.3396	9.51347	13.7866	13.2764	6.48643	14.0818	7.21988	12.0359	12.4934
LOC_Os01g42410	Chr. 1	24107080	24115143	-	pleiotropic drug resistance protein, putative, expressed	4.22679	3.10429	3.48317	3.43958	7.0371	3.77858	4.09058	4.44269	3.98438	2.88961	2.69187	1.79976	3.82043	5.89915	6.28825	1.56221	5.09963	3.92057	5.80085	3.5356	7.22599	6.38418	6.59532	14.1068	20.7135	14.2831	26.6887	6.52944	15.9584	10.1916
LOC_Os01g42460	Chr. 1	24136871	24144338	+	BAH domain containing protein, expressed	7.93428	8.86058	10.0456	9.23304	7.83582	10.2427	2.97632	2.60868	3.8654	2.67196	2.39333	2.23719	1.99673	1.91225	2.98564	20.4748	22.1103	18.6693	17.697	20.6435	20.311	10.1702	9.20103	8.40103	11.8378	13.5166	13.3051	6.98327	7.70059	9.95571
LOC_Os01g42470	Chr. 1	24145843	24149003	+	acetyltransferase, GNAT family, putative, expressed	25.9626	25.9494	23.3441	26.3955	31.3452	28.2471	20.4167	23.7719	22.9418	40.4795	35.7719	46.5355	45.079	42.7553	30.983	17.0205	15.2241	14.1124	35.1838	32.1684	27.4505	24.7342	18.1705	23.8988	23.1004	29.3658	31.7963	32.0502	21.7388	23.386
LOC_Os01g42510	Chr. 1	24168245	24171441	-	expressed protein	5.50354	5.00273	5.36913	11.2342	12.5721	11.4949	8.47346	8.74343	9.24072	11.039	11.6361	12.1708	9.38676	12.544	5.97658	6.7789	3.21473	2.39462	10.2841	11.0353	10.3769	9.6205	6.10648	4.87502	3.75561	2.08764	3.53805	4.35815	2.33611	3.88849
LOC_Os01g42520	Chr. 1	24181111	24184171	+	expressed protein	313.113	177.933	314.288	62.8732	58.6008	60.8618	26.9616	25.6334	38.0009	59.7928	39.9055	36.1176	60.7078	58.6845	98.0179	495.366	132.83	82.0005	93.8036	98.1001	53.3487	83.8856	73.0211	69.4281	41.7869	36.7188	39.8989	38.3669	78.0195	61.7406
LOC_Os01g42540	Chr. 1	24191709	24193093	-	ENT domain containing protein, expressed	0	0.0819784	0.0411347	0	0.0444106	0.0826965	0	0.0384921	0	0.248554	0	0	0.0865228	0.0474357	0.277304	0	0	0	0.0433344	0.0409432	0.0913665	0.810764	0.969864	1.45941	3.22257	5.9378	4.35988	6.49508	3.49832	3.93242
LOC_Os01g42550	Chr. 1	24195819	24196265	+	expressed protein	7.77693	8.70388	6.55108	2.31968	0.94304	3.07304	2.03148	0.817364	0.742027	0.263897	0.881628	0.462001	1.1483	0.503639	0.210301	0	0	0	0	0	0	0	0	0	0	0	0	0	0	0
LOC_Os01g42670	Chr. 1	24269791	24272402	+	hypothetical protein	0	0	0	0.447368	0	1.01599	0	0.236452	0	0	0.680113	0.534601	0	0	0	1.84901	2.32991	2.69306	1.06479	2.51508	0.280626	0	1.13481	0	0	0.540371	0.569832	0.831216	0.651202	0
LOC_Os01g42690	Chr. 1	24277095	24281049	+	OsPOP2 - Putative Prolyl Oligopeptidase homologue, expressed	15.813	14.4669	12.3108	26.2301	27.2699	22.6158	11.7982	10.4474	7.98184	10.2603	7.48396	11.4511	5.35749	7.14724	1.55353	3.72761	1.82665	1.50811	8.00507	10.5633	6.45888	6.54601	6.95863	4.11964	1.45499	1.13478	1.14878	1.34989	1.09402	0.773001
LOC_Os01g42700	Chr. 1	24282735	24285310	-	expressed protein	25.3196	23.0717	25.3371	37.0902	35.0944	33.7304	27.0085	25.0202	28.9088	27.1096	25.726	30.5943	20.7977	31.4275	22.1592	20.2415	23.2147	22.4666	22.8293	24.7681	25.7367	18.7482	17.3459	15.6055	16.0168	20.308	20.6719	22.8359	21.3233	23.6311
LOC_Os01g42710	Chr. 1	24292537	24299697	+	retrotransposon protein, putative, unclassified, expressed	4.09186	5.14999	4.7151	5.38697	4.69454	5.84584	4.41028	4.00833	5.14515	2.02108	1.07452	1.44955	1.82695	2.67513	4.90457	7.4329	8.04747	5.17475	7.42244	9.83735	9.99365	3.82797	4.55492	3.96315	4.87096	4.46482	5.88835	9.77245	8.26781	9.82362
LOC_Os01g42760	Chr. 1	24334380	24336158	+	integral membrane protein TmpA, putative, expressed	0.746466	1.24834	1.34225	0.29045	0.161017	0.32981	0.0520289	0.0558233	0.0337854	0.0360467	0.0401416	0	0	0	0	0.530071	0.366709	0.247255	0	0	0	0	0	0	0	0	0	0	0	0
LOC_Os01g42810	Chr. 1	24364146	24367721	+	leaf senescence related protein, putative, expressed	9.01719	8.44927	6.63297	3.66225	3.61752	3.47117	2.84278	1.59971	2.67216	1.5288	0.874243	1.22972	1.04279	1.10398	1.87685	11.7946	7.25096	6.35669	6.51942	8.26962	3.18958	3.96409	4.64488	4.63808	3.28123	6.58055	5.85987	6.74827	5.31619	7.89904
LOC_Os01g42860	Chr. 1	24392841	24393423	+	inhibitor I family protein, putative, expressed	10.089	5.54873	8.40722	27.1596	29.7058	31.4987	4.06296	2.55426	1.85507	6.20159	20.7183	3.81151	71.3092	81.9672	157.726	1.59791	6.04052	17.455	12.7676	2.39088	31.7696	8.98788	7.6004	41.4717	116.117	286.613	178.512	59.981	103.362	76.5446
LOC_Os01g42880	Chr. 1	24397508	24400705	-	transferase family protein, putative, expressed	30.2904	22.203	25.0943	42.5197	41.972	43.2871	22.7855	23.336	25.9106	12.8783	5.63557	8.496	10.4844	20.1451	13.3326	16.8894	16.8089	16.7642	30.1894	29.3633	27.5915	14.0944	13.3681	13.1418	10.2826	12.2299	13.0024	10.3829	8.42958	11.7367
LOC_Os01g42900	Chr. 1	24408469	24410460	-	ABC-2 type transporter domain containing protein, expressed	1.76918	1.03522	1.33192	0.82534	0.373879	0.374874	1.11517	2.21851	1.20691	3.99184	0.501891	5.04409	10.2537	1.81242	1.48794	1.39233	2.45623	2.39744	0.869951	0.84846	0.562096	19.1795	25.2725	12.2863	18.8343	1.96535	1.9824	0.525769	12.3572	1.18235
LOC_Os01g42970	Chr. 1	24471926	24478431	-	zinc finger C-x8-C-x5-C-x3-H type family protein, expressed	13.5454	13.7847	12.0708	16.9803	17.2256	17.8398	16.2604	15.5731	15.7367	14.6958	15.1589	16.6566	13.2605	14.5056	12.0852	12.2747	15.2748	14.2235	15.9583	18.1111	18.1838	13.9604	15.1627	11.2551	9.65547	10.99	11.5555	12.3512	10.1127	11.7993
LOC_Os01g43040	Chr. 1	24551955	24555579	-	amino acid transporter, putative, expressed	6.61818	9.6794	8.8757	4.38376	5.07917	5.18842	8.49402	9.41054	9.49241	3.33755	1.61484	2.55883	2.6842	5.13961	6.01645	5.83375	6.28335	6.92437	7.52441	7.77273	7.44574	3.35659	3.37876	3.61724	3.73036	5.27473	4.33817	7.24703	4.49951	5.41912
LOC_Os01g43070	Chr. 1	24572982	24576293	+	psbP-related thylakoid lumenal protein 4, chloroplast precursor, putative, expressed	15.341	14.0389	14.6598	8.83615	7.42916	8.47523	3.65304	3.71584	4.0357	2.26795	2.01315	2.014	1.97371	4.7674	7.15077	15.1257	17.1649	23.3509	16.6472	20.7639	11.0855	10.2485	7.11508	8.91167	6.49883	18.089	17.9099	7.72422	7.10281	9.53374
LOC_Os01g43090	Chr. 1	24579621	24582077	-	oxidoreductase, aldo/keto reductase family protein, putative, expressed	167.836	150.499	150.328	29.0938	31.7147	36.7816	24.1261	24.7724	33.8503	6.96724	9.23657	6.92847	4.57842	13.4776	7.55405	111.843	119.859	154.007	120.562	111.489	91.8598	91.0335	70.4536	64.5387	49.6596	80.8519	87.2058	7.22476	8.25434	12.6316
LOC_Os01g43110	Chr. 1	24592512	24596220	-	expressed protein	0	0.057725	0.0579299	0.529906	0.125087	0.329973	0	0	0	0	0	0	0	0	0	1.06984	1.08808	0.777472	1.93254	1.84512	1.69417	0.380599	0.498646	0.261947	0.245827	0.185826	0.152411	0.635209	0.348351	0.725216
LOC_Os01g43120	Chr. 1	24598181	24601892	+	DEAD/DEAH box helicase, putative, expressed	17.818	21.5682	21.8654	10.801	8.74234	10.2021	3.41245	3.01439	4.17355	2.13312	1.39558	1.37707	1.9956	3.4349	5.69465	30.699	23.1022	30.0473	17.1539	25.6946	14.7512	10.6162	7.60509	7.96613	8.92354	17.7176	25.1022	7.42737	8.81357	18.7826
LOC_Os01g43140	Chr. 1	24611689	24615486	+	lipase, putative, expressed	3.82183	3.33906	2.80008	9.40691	8.10283	8.42077	8.62073	10.5237	15.26	1.9693	0.432425	2.28223	0.941385	6.45799	2.05562	3.69483	5.40825	4.51173	6.81842	5.93959	7.23897	4.71	4.76722	3.76009	1.97787	1.03072	1.39747	1.00666	0.768937	0.679134
LOC_Os01g43230	Chr. 1	24695760	24697913	-	expressed protein	2.07494	2.90818	2.18888	2.64227	1.96933	2.40027	0.906311	0.496548	0.976693	0.360715	0.446324	0.280665	0	0.344206	0	0.589373	0.441713	0.981845	0.62889	0.429135	0.589314	0.0769033	0.0372358	0.0346072	0.12991	0.0709237	0	0.0727314	0.0569802	0.0754884
LOC_Os01g43270	Chr. 1	24712170	24713612	-	hydroquinone glucosyltransferase, putative, expressed	0.601721	1.09929	0.404505	0	0.0397018	0.0369641	0.449006	0.309698	0.208261	0.266641	0.148465	0.0778005	0	0	0.0354145	2.92152	2.86328	4.04985	1.00723	0.402622	1.83778	3.24028	1.44505	0.652333	0.432133	0.353881	1.32684	0.241934	0.410668	0.334806
LOC_Os01g43290	Chr. 1	24741719	24742228	+	expressed protein	4.20622	3.31772	4.16186	2.02631	3.81931	3.55595	2.05688	1.65516	1.76777	0.880175	0.42007	0.880519	0.109426	2.15972	1.90384	0.217531	1.49236	1.84818	0.328831	0.207124	0.924414	1.20633	0.70091	0.434287	0.20378	0.556264	0.586592	0.570442	0.357523	0.473653
LOC_Os01g43320	Chr. 1	24753699	24758859	-	transmembrane amino acid transporter protein, putative, expressed	10.4351	12.9343	9.84507	6.48449	7.68713	7.5694	16.4573	15.793	17.7558	18.8026	13.407	13.6691	15.4387	8.17697	18.9626	3.15486	4.29274	5.79457	8.85902	14.4655	12.8862	21.3342	20.6596	19.3235	10.7314	7.2686	9.21769	2.5703	2.99532	2.30092
LOC_Os01g43330	Chr. 1	24762630	24768257	-	extra-large G-protein-related, putative, expressed	56.5388	64.4675	54.9193	76.1958	69.1584	73.4179	35.0056	32.6995	38.8213	26.7589	17.5225	18.4086	20.1385	27.71	14.8819	28.5421	23.3562	23.4512	21.4538	23.1257	21.5949	20.9535	23.2847	16.4992	14.0179	8.26991	12.6241	16.2433	12.98	15.3506
LOC_Os01g43340	Chr. 1	24774161	24779364	+	retrotransposon protein, putative, unclassified, expressed	0.0129567	0.160962	0.0807667	0.0238324	0.101732	0.040593	0.21915	0.226734	0.32019	0.715776	0.978245	0.683508	1.07594	0.2018	0.0777825	0.0281433	0.0137911	0.0159407	0.184352	0.107188	0.523236	1.70116	0.967263	1.16586	1.00184	0.331049	0.561593	0.191884	0.289093	0.0919189
LOC_Os01g43350	Chr. 1	24784442	24788249	-	protein kinase family protein, putative, expressed	1.20568	1.33864	1.48862	1.17314	1.45037	1.55109	1.0872	1.56286	1.21319	0.460714	0.586344	0.710545	1.10736	0.795518	0.209797	1.55613	1.26473	1.52634	1.60647	1.55396	2.39919	3.28345	4.62677	2.42475	1.84887	2.03818	1.96507	0.875862	0.920105	0.39255
LOC_Os01g43380	Chr. 1	24813546	24818485	-	glycosyltransferase family protein 1, putative, expressed	12.1351	13.1652	12.6075	20.238	18.5061	20.485	10.8199	11.1309	14.916	9.62688	10.459	8.24412	6.90211	9.80866	7.19352	21.9128	42.9521	33.5665	24.6075	24.8827	20.2352	9.11076	9.33168	7.77184	8.83684	8.77168	10.1749	6.15465	5.56357	7.81295
LOC_Os01g43400	Chr. 1	24833040	24834140	-	expressed protein	36.6202	43.4537	29.1461	32.3005	31.3472	33.323	19.2751	13.4287	22.6808	15.326	13.1745	18.2403	11.5826	23.9894	23.6767	0	0	0	0	0	0	0	0	0.116083	0	0.11895	0	0	0	0
LOC_Os01g43420	Chr. 1	24843730	24846915	-	expressed protein	18.4839	16.8107	17.0797	26.982	27.7729	26.3088	19.1484	15.3107	18.6682	13.9894	15.5786	16.0425	11.4509	21.0757	21.3746	24.5145	20.8081	20.5092	16.7956	18.8461	16.9752	13.4906	12.4931	11.58	12.2148	22.9642	18.7862	36.8987	32.428	45.7186
LOC_Os01g43430	Chr. 1	24850441	24851298	-	expressed protein	8.81023	7.272	7.66889	15.2199	16.8263	11.8117	19.3461	23.3806	24.2378	19.7314	20.0586	48.6748	9.95164	33.3062	17.2131	0	0	0.0732378	0	0	0	0.0717047	0	0	0	0	0	0.13563	0	0.140771
LOC_Os01g43460	Chr. 1	24861584	24864291	-	C4-dicarboxylate transporter/malic acid transport protein, expressed	17.9176	17.4832	18.6793	13.0503	12.0124	10.5388	9.87798	9.23019	8.62786	6.28342	3.5418	6.24707	3.66797	6.66204	6.14062	28.8759	19.0934	18.0406	5.25202	5.23907	3.7545	13.2968	21.813	14.669	8.4651	8.05327	10.9773	8.96238	32.4787	25.179
LOC_Os01g43480	Chr. 1	24894538	24900026	+	AAA-type ATPase family protein, putative, expressed	5.8372	3.99903	4.17673	12.3684	15.4377	15.0007	12.54	12.6571	15.0681	15.1067	37.3062	21.7457	11.7242	18.0662	4.98148	12.7566	10.5684	7.11109	15.2202	15.0165	17.7619	12.5803	13.2505	14.9829	13.2166	8.37575	8.63128	7.07348	5.5416	5.48084
LOC_Os01g43510	Chr. 1	24908651	24910102	+	expressed protein	4.11559	1.85722	1.75417	10.9993	12.1524	9.88172	3.56978	3.62494	4.67753	1.76659	0.934453	1.8943	0.614956	2.61289	0.84468	1.14608	0.524177	0.735707	4.61995	4.14676	3.69336	2.41515	2.21569	2.32621	0.966272	0.0781528	0.370862	0.16029	0.282546	0.124774
LOC_Os01g43520	Chr. 1	24913480	24924014	-	neutral ceramidase precursor, putative, expressed	24.3467	28.2762	27.1164	17.8755	16.3755	18.2681	13.789	13.1276	16.2341	9.94474	8.52039	6.89015	7.92	13.2889	12.487	22.4738	23.1925	21.3236	24.3759	28.864	28.4961	20.3139	20.4728	16.4768	19.3285	18.4584	22.3409	15.1331	15.1165	18.7306
LOC_Os01g43530	Chr. 1	24932902	24933568	+	late embryogenesis abundant protein, putative, expressed	4.98527	7.10857	10.945	1.73015	1.89911	1.86638	2.61371	2.92625	3.87412	3.66103	8.41687	4.65191	0.308327	3.38078	0.564675	1.63449	0.100119	0.347172	3.60322	2.62624	4.66676	1.81282	3.40128	2.34539	0.382792	1.35839	1.21207	0.535775	1.09133	0.111217
LOC_Os01g43560	Chr. 1	24951985	24952773	+	expressed protein	9.88068	14.0059	10.1074	3.63486	2.55758	0.952486	4.59124	3.99012	4.65092	10.1153	14.2399	14.7015	10.1317	5.82782	7.14835	0	0.1618	0	0	0	0	0	0	0	0	0	0	0	0	0
LOC_Os01g43580	Chr. 1	24958511	24962850	+	kinesin motor domain containing protein, putative, expressed	3.8889	3.30849	4.2803	22.0969	18.9166	22.739	22.4682	20.6817	18.7585	33.0666	22.8529	29.9391	27.7038	17.1144	10.864	8.27979	5.81966	5.96879	15.4029	20.9037	19.1033	48.1421	56.4334	29.7625	27.0103	7.50674	6.1569	5.13205	15.6873	2.95921
LOC_Os01g43590	Chr. 1	24967398	24969047	+	HSF-type DNA-binding domain containing protein, expressed	1.4383	0.92649	0.630921	0.293953	0.250956	0.300409	0.0772294	0.0621462	0	0.0401296	0.0446883	0.0351271	0.0349232	0.497808	0.127918	3.54066	3.84431	3.46042	2.23885	1.48733	1.21698	2.11749	0.894778	1.17812	1.59339	1.77531	2.88304	1.49286	3.33751	3.0989
LOC_Os01g43610	Chr. 1	24981173	24982666	-	DUF623 domain containing protein, expressed	1.50423	0.566277	1.27864	1.50919	1.45717	1.6066	0.474981	0.631487	0.563225	0.0429231	0.238996	0.0375723	0.0373542	0.491503	0.136822	1.63367	2.69276	3.32276	0.41159	0.671698	0.355008	0.247079	0.3589	0.593002	0.0695636	0.417757	0.320388	0.272621	0.61023	0.56591
LOC_Os01g43620	Chr. 1	24988275	24992769	-	expressed protein	1.22441	0.784691	1.2115	1.60869	1.11179	1.1569	0.493087	1.02031	0.686121	0.219613	0.652163	0.704867	0.573362	0.838248	2.62516	0	0	0	0.0638143	0.060293	0	0	0	0	0	0	0	0.0664214	0	0
LOC_Os01g43650	Chr. 1	25009453	25012236	+	WRKY11, expressed	7.03822	4.84642	5.76926	1.9894	3.25921	1.98926	1.69673	1.03578	1.29175	0.486425	0.406262	0.461271	0.317487	3.28782	1.38902	5.89066	4.19247	8.81798	3.00355	2.30363	3.61336	5.60004	4.59446	6.96519	5.48545	6.99374	7.90453	4.04574	6.51202	4.80988
LOC_Os01g43680	Chr. 1	25029794	25033246	-	CPuORF29 - conserved peptide uORF-containing transcript, expressed	17.822	20.2389	20.5813	29.3422	29.2289	27.3864	18.3003	15.3474	18.0758	12.9264	11.4166	10.9769	9.20638	12.0796	11.0116	13.135	15.6191	15.462	18.1071	21.5623	22.2836	14.8247	13.6382	12.2392	8.35565	9.93852	9.6486	12.3758	13.0331	13.9363
LOC_Os01g43700	Chr. 1	25040214	25044050	+	cytochrome P450 72A1, putative, expressed	7.34347	9.37246	7.37882	11.5317	8.82704	8.03522	9.82533	12.2113	8.53841	6.63288	4.38279	4.48101	4.11967	9.06063	8.02736	3.07111	5.97311	6.22987	5.27824	5.48568	4.83086	7.65733	6.00887	5.84609	6.17769	11.3721	8.88498	13.2103	11.5428	16.8213
LOC_Os01g43710	Chr. 1	25045176	25049414	-	cytochrome P450 72A1, putative, expressed	20.6431	21.8462	23.2466	28.3915	31.3724	25.6342	22.3171	21.3473	17.0463	11.8191	18.0354	13.6032	14.7557	17.4549	22.137	22.374	21.306	28.8639	14.6435	17.3537	19.0738	22.6279	16.9943	17.7632	22.9559	36.4038	32.0801	23.5404	38.2818	51.9503
LOC_Os01g43720	Chr. 1	25055772	25058195	-	cytochrome P450 72A1, putative, expressed	0.280775	0.184974	0.159112	0.305176	0.458089	0.853001	0.185026	0.24815	0.21026	0.224332	0.107064	0.196368	0.083669	0.0305808	0.0766164	0.498984	0.407531	0.816487	1.06159	0.686274	1.00133	1.1376	0.774118	1.30058	0.934884	1.30434	1.04654	0.261702	0.797324	0.965768
LOC_Os01g43750	Chr. 1	25066171	25068299	+	cytochrome P450 72A1, putative, expressed	0.710566	0.38252	0.32482	0.49666	1.37087	0.771742	0.618093	0.746066	0.43481	0.142742	0.397395	0.124948	0.0310558	0.374576	0.113752	0.216078	0.544554	0.139873	1.05768	1.4108	0.787063	1.64334	1.12723	3.35865	1.21452	3.15743	4.89447	0.518064	1.11614	1.31065
LOC_Os01g43844	Chr. 1	25114081	25118368	+	cytochrome P450 72A1, putative, expressed	30.323	23.9482	23.6726	23.008	20.1904	18.5911	11.5774	15.1857	13.8882	7.43998	7.27985	4.87758	6.74563	7.42623	12.5773	18.7953	10.6618	13.7878	13.2155	8.97371	17.05	16.7246	28.6897	28.1696	18.6162	17.3797	19.5762	9.15145	12.768	13.4267
LOC_Os01g43851	Chr. 1	25119734	25121927	+	cytochrome P450 72A1, putative, expressed	1.97337	0.450648	1.0251	1.7882	3.64571	2.33359	1.77055	1.89027	2.15146	2.47764	2.31277	1.94552	4.12212	5.11093	8.4204	0.504276	2.71823	6.67654	10.0051	8.40265	10.8487	17.478	8.83505	10.3507	18.3645	25.2746	21.1793	8.03351	13.0277	10.6713
LOC_Os01g43870	Chr. 1	25132885	25138147	+	NLI interacting factor-like phosphatase, putative, expressed	8.19678	8.04492	8.25043	19.7371	17.1463	17.4092	11.1246	9.89371	13.9299	13.6861	15.3302	15.4898	10.5845	13.6209	9.52192	38.0131	13.4835	8.64384	10.6257	12.0428	8.96622	6.48822	10.5297	10.3403	6.8881	5.74721	12.2957	9.79858	13.776	14.676
LOC_Os01g43890	Chr. 1	25144495	25146560	+	OsSCP4 - Putative Serine Carboxypeptidase homologue, expressed	2.17553	2.17544	2.00337	3.70605	4.6586	4.07919	3.6289	3.4369	6.2257	0.40351	0.103696	0.16302	0.135061	1.45131	0.148412	0.349039	0.631535	0.760383	1.81287	1.35493	3.13768	0.65513	1.09581	1.50087	0.804863	1.15345	0.897776	0.647753	1.67686	2.25077
LOC_Os01g43895	Chr. 1	25146710	25147447	-	expressed protein	33.1506	33.3879	32.7874	23.2322	24.2977	24.4291	20.6106	21.1941	22.6409	19.7247	24.5781	24.7199	20.0392	27.0307	26.1748	12.2516	13.4807	14.9858	10.0744	6.72733	10.4607	7.25267	7.42698	7.27783	6.26666	15.0689	9.72885	10.2494	9.07977	12.8473
LOC_Os01g43910	Chr. 1	25152102	25158379	-	CGMC_MAPKCMGC_2.4 - CGMC includes CDA, MAPK, GSK3, and CLKC kinases, expressed	23.475	25.6821	31.4438	13.5649	13.6775	12.2005	22.4396	22.5914	16.519	32.7969	26.6965	37.7364	39.452	28.2122	22.3371	35.9824	21.9557	17.3827	16.183	14.7237	18.008	69.2405	70.3515	43.1415	53.5054	36.3794	29.5954	43.0878	44.4112	34.4905
LOC_Os01g44040	Chr. 1	25226665	25233778	+	CAS1 domain-containing protein 1 precursor, putative, expressed	4.42337	3.59271	3.85765	6.83809	5.71788	6.61929	2.56883	2.27253	2.50743	2.02055	0.867351	1.75879	1.55211	2.15427	1.72713	4.12049	3.83739	2.6436	3.91634	4.03493	4.01451	1.97098	2.27571	1.86164	2.71665	1.95755	2.59088	2.41713	2.22264	2.2111
LOC_Os01g44069	Chr. 1	25257001	25263981	+	glycerol-3-phosphate acyltransferase, putative, expressed	28.0535	14.7372	23.1787	75.5731	64.2548	85.0967	20.8603	25.4359	36.2762	5.60842	4.2552	6.98629	1.36769	12.8795	3.48709	23.4037	11.3641	10.8706	32.6382	31.1672	25.6851	2.24686	3.60728	9.8184	1.42333	1.99036	1.40884	0.643084	0.481909	0.928641
LOC_Os01g44110	Chr. 1	25281682	25286614	+	serine/threonine-protein kinase, putative, expressed	6.81529	5.63633	5.77841	29.1604	19.4847	24.6244	5.24077	5.46432	6.77555	3.93417	3.83346	3.50832	4.2155	12.5294	13.1285	11.613	10.1517	6.98736	14.4255	16.647	11.8631	2.68926	2.55854	3.07856	3.16805	3.41565	4.2213	8.90179	2.60431	4.8859
LOC_Os01g44130	Chr. 1	25291338	25298072	+	aspartic proteinase oryzasin-1 precursor, putative, expressed	0.0604802	0.0939184	0.0628345	0.250303	0.0678386	0.378964	0	0	0.0355857	0.0379675	0.169122	0.066469	0.132166	0.0724596	0.121026	0.886738	0.579375	0.483656	0.198584	0.281439	0.0697826	0.400681	0.352737	0.655673	1.9998	0.335932	0.389672	0.103348	1.24149	0
LOC_Os01g44140	Chr. 1	25300974	25302943	-	expressed protein	0.570386	0.644176	0.242423	2.26523	3.31524	3.03248	1.86372	1.63836	3.17301	1.43228	0.434996	0.284939	0.283285	0.683364	0.0518813	0.675781	0.358752	0.414667	5.44825	4.87951	5.50425	0.655825	1.93551	2.13616	0.237399	0.0864045	0.0911153	0.0295356	0.138835	0
LOC_Os01g44200	Chr. 1	25336576	25346419	+	retrotransposon protein, putative, unclassified, expressed	0.154922	0.0590889	0.101655	0.134982	0.0457293	0.102182	0.132988	0.0871972	0.0767614	0.0716618	0.0114004	0.0179224	0.0267276	0.00976885	0.0326329	0.106265	0.182257	0.180569	0.240954	0.252953	0.404542	0.206254	0.142666	0.150274	0.223983	0.226449	0.42983	0.445863	0.414798	0.414559
LOC_Os01g44210	Chr. 1	25350614	25351550	-	50S ribosomal protein L31, putative, expressed	198.326	214.63	192.028	161.773	124.047	148.05	74.9184	60.4963	82.7248	36.7435	34.1984	47.8722	36.0828	52.9987	37.2332	356.041	201.851	413.943	185.708	198.588	143.81	177.221	92.1329	101.526	83.1173	211.762	223.163	116.23	162.761	488.881
LOC_Os01g44220	Chr. 1	25353769	25362199	+	glucose-1-phosphate adenylyltransferase large subunit, chloroplast precursor, putative, expressed	5.45596	5.679	4.9598	71.299	214.874	257.267	364.031	375.143	404.103	726.562	599.963	545.998	657.245	580.481	77.7895	10.3051	10.652	8.08048	508.564	531.877	369.343	321.382	330.901	331.988	193.179	48.5699	42.2214	30.7393	87.0135	9.57136
LOC_Os01g44260	Chr. 1	25382698	25384678	+	dihydroflavonol-4-reductase, putative, expressed	0.137856	0.0713577	0.071611	0.126784	0.38657	0.323923	0.229004	0.0670106	0.243337	0	0	0	0	0	0	0	0	0	11.3161	6.94956	11.1739	11.4992	13.427	5.08133	5.39977	0.0765708	0	0	0	0
LOC_Os01g44330	Chr. 1	25439082	25441079	-	laccase precursor protein, putative, expressed	3.56833	2.47319	4.08424	3.33738	2.71354	2.21063	0.474945	0.705575	0.782885	0.835284	0.126842	0.332345	1.71816	0.941974	0.332821	1.34653	0.611562	1.00452	2.11823	1.65736	1.1863	4.00681	5.60852	1.77032	2.36899	1.20936	0.283398	0.723438	1.34944	0.0715106
LOC_Os01g44340	Chr. 1	25442405	25444195	-	pectinesterase, putative, expressed	0.0421068	0	0	0.154901	0.0472298	0.131919	1.27177	1.02339	0.54505	2.43186	1.53067	3.65582	9.84563	1.36207	5.60323	0	0	0	0.184341	0.0435422	0.0971663	10.7018	13.605	19.5375	25.1895	3.74206	4.53799	3.35776	24.9905	0.39829
LOC_Os01g44390	Chr. 1	25461991	25463691	+	MYB family transcription factor, putative, expressed	14.2327	13.864	9.92021	13.8076	9.36304	9.40727	4.17179	2.59805	3.10945	0.490095	0.797663	0.957001	0.065617	0.179871	0.030043	21.4577	13.9347	30.8095	4.20657	4.90596	2.28658	6.76352	3.29234	3.93883	1.89404	4.66987	4.99483	3.11278	3.80538	11.148
LOC_Os01g44394	Chr. 1	25466363	25474257	+	mitotic checkpoint protein, putative, expressed	10.7361	13.7019	13.0191	17.2873	17.412	20.6225	3.48719	2.97724	5.50921	3.5798	1.42725	1.81823	2.30767	4.51244	4.96591	5.1227	5.17045	4.41729	20.1491	22.3861	19.0481	2.20481	2.54569	5.03725	3.07988	3.01096	2.35041	2.2456	2.16768	3.20474
LOC_Os01g44430	Chr. 1	25476744	25482973	-	retrotransposon protein, putative, unclassified, expressed	7.83245	5.6442	9.60755	0.060533	0.0615224	0.0343681	0	0.0319941	0.0387269	0.013773	0.0153376	0.0120561	0	0.0657132	0.0658545	6.98145	5.49952	9.77121	2.64139	2.39354	1.53151	2.74844	2.38002	2.31904	1.6741	3.78991	2.30026	0.762305	1.44898	2.89242
LOC_Os01g44960	Chr. 1	25501848	25504409	-	hydrolase, alpha/beta fold family domain containing protein, expressed	6.1036	6.47383	6.4579	4.58027	3.10809	2.50272	3.91319	5.13294	3.65737	5.31258	2.40832	4.03302	14.6474	12.8306	30.3097	8.8655	15.305	12.2083	6.59833	6.23423	7.1288	6.8559	6.20233	7.83483	6.43835	13.6856	10.9663	9.85393	11.4629	17.887
LOC_Os01g44970	Chr. 1	25513806	25518242	+	polygalacturonase, putative, expressed	1.31324	0.606934	0.389816	21.8261	15.4403	21.2328	4.24974	3.76173	6.15392	2.35545	1.31151	2.80923	2.22921	5.53482	5.60774	0.534838	0.0998433	0.288513	11.2932	14.7198	9.95718	1.18639	1.80537	2.82197	0.882767	0.885732	1.48345	0.828163	0.376729	0.221821
LOC_Os01g45000	Chr. 1	25532456	25532807	+	expressed protein	0	0	0	0	0	0.455891	2.24147	3.183	4.10969	3.01452	8.54501	5.51735	5.72382	9.41417	0	0	0	0	0.238895	0.225712	0.251843	1.5775	0.254604	1.18315	0.444137	0	0	0	0.584412	0
LOC_Os01g45020	Chr. 1	25541772	25548916	-	F-box protein interaction domain containing protein, expressed	0.490366	0.56109	0.482641	0.545929	0.897413	1.0242	0.60802	0.501818	0.728904	0.51846	0.649527	0.595652	0.422996	0.927621	1.11038	2.52266	2.9119	3.42926	3.05071	3.62964	3.9903	1.2746	1.65576	1.5109	2.12687	2.2363	2.53963	1.52887	1.17473	2.01404
LOC_Os01g45040	Chr. 1	25563247	25567006	-	Leucine rich repeat N-terminal domain containing protein, putative, expressed	0.0432111	0	0	0	0.0484684	0	0	0	0	0	0	0	0	0	0	6.47624	9.6587	7.28326	8.03996	9.42836	10.0712	3.90372	3.8811	2.90443	2.72569	2.92815	3.89771	3.64272	4.35788	6.84632
LOC_Os01g45060	Chr. 1	25579802	25583765	+	polygalacturonase, putative, expressed	1.044	1.12237	1.7521	0.812437	0.540469	0.419334	0.679157	0.585552	0.472517	0.655386	0.280707	0.441298	0.833598	1.05835	1.72754	0	0.470135	0.345807	0.351581	0.373703	0.277978	0.0967338	0.140513	0.0870622	0.163409	0.490667	0.329266	0.640402	0.609222	1.2344
LOC_Os01g45070	Chr. 1	25585751	25589162	-	peptide deformylase, putative, expressed	20.7458	21.8358	22.0333	7.78764	9.10937	10.1292	5.23131	3.89156	4.52933	3.67269	3.39031	3.29946	3.07003	4.10407	5.89207	23.576	17.1247	21.7826	17.9036	19.0649	14.966	8.94791	6.77933	6.84321	8.26255	16.8464	17.9452	9.64636	7.66034	13.1066
LOC_Os01g45090	Chr. 1	25592725	25593920	+	MYB family transcription factor, putative, expressed	42.4059	42.2911	41.1685	6.84671	6.23633	4.47774	4.38319	2.97746	2.21787	4.37768	4.8091	3.4177	7.00164	4.85472	14.1429	83.2056	83.0515	88.0545	18.4619	10.4269	10.4924	6.58361	25.172	15.171	13.4224	16.3831	26.3837	6.44116	6.81239	12.3678
LOC_Os01g45110	Chr. 1	25598446	25600373	+	anthocyanin 3-O-beta-glucosyltransferase, putative, expressed	4.90092	4.05895	4.10088	11.2318	14.887	8.521	8.80146	11.9244	7.63772	0.831523	1.77789	0.407605	1.0131	5.23688	5.9638	0.776816	4.06043	4.85626	0.666873	0.630074	0.825284	0.733932	0.896132	1.17751	0.539045	1.17716	0.993069	1.69002	3.73563	4.47919
LOC_Os01g45200	Chr. 1	25640719	25647224	-	cinnamoyl-CoA reductase-related, putative, expressed	18.3218	11.3565	11.1139	27.8336	28.0994	23.9681	13.253	13.6144	13.9617	8.49818	7.77753	8.59311	5.31295	9.41417	9.41885	31.4741	17.8041	18.1862	14.6885	11.9069	14.183	16.2124	12.3874	13.0733	8.15277	7.8648	7.06323	7.53349	10.45	10.9007
LOC_Os01g45250	Chr. 1	25681570	25683076	+	DUF1645 domain containing protein, putative, expressed	27.0121	18.7014	18.3452	12.2811	18.4756	9.66265	9.7862	12.4878	11.4465	3.02125	5.7338	3.94831	3.22178	25.4595	7.12121	36.514	39.5379	45.7838	17.3231	13.6685	17.4018	19.31	16.4065	20.3923	18.827	25.1504	27.9509	6.13897	12.0086	12.7434
LOC_Os01g45274	Chr. 1	25692717	25705090	+	carbonic anhydrase, chloroplast precursor, putative, expressed	164.337	186.232	180.994	144.809	98.6906	108.806	46.3077	37.9537	39.2221	29.913	24.6813	31.7126	24.717	31.317	30.7545	1098.51	974.556	2154.99	239.008	295.454	131.323	155.758	113.971	118.037	49.3265	139.43	128.811	110.991	199.937	510.894
LOC_Os01g45290	Chr. 1	25708316	25714989	+	retrotransposon protein, putative, unclassified, expressed	0.0922495	0.254671	0.10649	0.160255	0.862277	0.695776	0.371501	0.418524	0.566907	0.450421	0.644899	0.157709	0.0559976	0.147362	0.215365	2.43789	2.31293	2.18161	2.31099	2.96782	2.96845	1.66678	1.74559	1.31123	1.01154	0.831215	1.8131	1.02755	1.57345	1.73307
LOC_Os01g45360	Chr. 1	25748192	25750466	-	membrane associated DUF588 domain containing protein, putative, expressed	12.3696	10.5541	9.4971	4.50047	4.87896	4.29411	8.23161	6.44225	4.91871	10.9225	2.13808	9.00071	9.54255	4.39704	9.38421	21.5903	20.2195	25.0851	11.3811	7.97697	8.5476	26.7703	37.3399	19.2677	18.0128	12.6842	10.7483	5.69076	19.835	9.52269
LOC_Os01g45430	Chr. 1	25773953	25776179	+	expressed protein	0.235642	0.426912	0.183612	0	0	0	0.782894	1.4318	0.48527	3.62425	1.56497	4.92055	5.14946	1.19985	1.82722	0	0	0	0	0.121838	0.271886	8.94101	7.4214	4.66219	4.31535	0.981643	0.345054	0.268443	2.78658	0.278619
LOC_Os01g45439	Chr. 1	25777453	25782419	-	expressed protein	3.99889	4.22552	3.66747	9.08021	8.41404	9.30269	5.13108	3.9681	4.73824	4.53598	5.08983	5.97096	4.06802	4.03101	4.41496	9.73427	8.10186	8.4146	8.11958	8.41302	7.31869	3.82025	5.30792	3.4682	4.46127	3.30875	3.71529	4.11569	4.43043	5.60864
LOC_Os01g45470	Chr. 1	25800668	25801243	-	expressed protein	610.899	536.727	622.746	596.709	544.878	458.275	282.731	209.244	228.868	229.065	205.816	305.178	226.153	82.0348	285.196	740.251	579.613	852.704	420.603	504.641	435.809	615.764	488.716	367.653	178.016	280.102	382.248	124.501	107.591	209.521
LOC_Os01g45550	Chr. 1	25863702	25868361	+	auxin efflux carrier component, putative, expressed	12.9273	7.71565	9.55906	19.3972	14.651	19.2575	4.75735	5.39686	8.38611	1.18173	0.778843	0.506654	0.293833	2.25529	2.42158	39.8035	40.9319	36.7008	17.071	21.0949	14.3616	4.30358	5.6687	6.4555	5.02247	6.80697	6.88556	2.66964	5.19443	3.08881
LOC_Os01g45624	Chr. 1	25923454	25924153	+	oleosin, putative, expressed	0	0.0755373	0.0758054	0.0671052	0.163685	0.533392	4.98058	6.88074	5.49524	5.77143	3.67261	6.81616	8.13191	10.3152	13.1408	0.0792434	0	0	4.71169	1.88631	8.50296	5.0097	5.02152	8.06842	9.42775	18.967	11.4536	24.604	19.2756	25.4504
LOC_Os01g45640	Chr. 1	25926236	25928209	+	tat pathway signal sequence family protein, expressed	47.6396	51.85	58.9673	30.9917	33.3511	34.7085	53.1249	44.1305	48.6743	57.7392	100.882	92.2964	71.4737	87.7113	102.867	26.8382	54.0833	64.3013	51.8516	50.4252	64.8016	63.194	43.392	44.4835	141.708	214.698	173.692	163.867	138.993	195.313
LOC_Os01g45659	Chr. 1	25931149	25931730	+	expressed protein	2.01845	3.17983	4.28522	0.242132	1.18123	0.274945	8.11087	6.39882	2.78834	32.5043	33.2519	31.6351	60.7934	151.719	110.723	7.6248	2.33525	2.48329	4.70647	2.90401	28.2506	65.5396	84.6571	208.737	637.764	2123.13	1132.6	1429.33	368.041	509.067
LOC_Os01g45670	Chr. 1	25933616	25934887	-	expressed protein	9.07473	7.89816	7.7176	11.6326	10.7643	10.4414	14.1168	16.0832	10.9151	13.8135	17.4038	18.9317	22.5072	36.4651	78.784	17.6616	27.1823	22.0328	20.128	18.2284	21.2653	19.9755	32.1774	20.5031	27.9837	57.185	47.2262	103.699	69.0571	91.4881
LOC_Os01g45700	Chr. 1	25949356	25950201	+	expressed protein	17.5685	12.6878	14.6145	23.2647	17.8099	26.5435	18.5629	16.9038	26.2867	8.33803	9.7917	9.02376	7.12433	18.1551	4.47001	28.2597	36.5001	21.9116	36.0782	37.3962	39.3572	10.4719	13.8028	14.2029	6.26516	6.37139	8.13325	1.23798	2.6941	3.78334
LOC_Os01g45720	Chr. 1	25957707	25958698	+	expressed protein	0.20595	0	0	0	0	0.107539	0.0622039	0.250276	0.242356	0.129288	0	0	0.393801	1.17203	7.72729	0.279589	0.109606	0.0633448	0.225409	0	0.237627	0.372113	0.240231	0.613999	0.471447	1.37272	1.56819	1.93559	1.79212	2.98301
LOC_Os01g45730	Chr. 1	25960103	25961195	-	zinc finger C-x8-C-x5-C-x3-H type family protein, expressed	9.634	6.59632	2.43606	18.2831	15.3802	19.5897	0.923746	1.43712	1.91949	0.383994	0	0.056021	0	0.977119	0.0510011	13.1756	4.39475	2.82207	4.07265	6.21993	3.64645	3.00859	7.72959	1.04996	0.726044	0.0566257	0.179139	0.116138	0.0909864	0
LOC_Os01g45750	Chr. 1	25973522	25980440	+	bile acid sodium symporter family protein, putative, expressed	43.2536	42.9819	48.3817	90.4457	72.8032	80.1171	36.7046	29.1584	37.1537	20.8771	14.8835	14.1756	19.4703	30.3788	53.7723	36.0895	32.9441	36.1669	34.584	36.1039	31.6173	15.4431	13.565	16.005	23.057	33.5197	29.5521	73.9411	75.0567	102.468
LOC_Os01g45800	Chr. 1	26016839	26020062	+	transposon protein, putative, unclassified, expressed	0	0.0169149	0	0	0	0	0	0	0	0	0	0	0	0	0	0.124214	0.104347	0.201017	0.250358	0.202751	0.603264	0.118086	0.133411	0.0177132	0.182855	0	0.0191402	0.11168	0.247899	0.135232
LOC_Os01g45830	Chr. 1	26033145	26034930	-	sulfate transporter, putative, expressed	34.832	37.2738	35.4452	1.44656	1.98878	2.26975	12.1098	10.8151	11.3747	7.07336	3.23872	4.87157	3.06221	6.26996	5.8657	9.10013	26.7866	29.3432	15.3995	19.4292	20.1277	29.6246	24.4514	20.6171	21.5595	45.6517	24.5561	6.02701	7.96319	9.23105
LOC_Os01g45840	Chr. 1	26036642	26039158	+	CRR2, putative, expressed	2.78245	2.417	2.29267	0.470619	0.681593	0.768192	0.482986	0.217648	0.5269	0.281083	0.0894325	0.246044	0.13978	0.268218	0.543991	1.11149	0.953169	0.786951	1.92522	2.34814	1.58676	1.00162	1.00726	0.762789	1.39916	1.84748	2.80991	0.473642	0.428154	0.907562
LOC_Os01g45880	Chr. 1	26060788	26070899	-	retrotransposon protein, putative, unclassified, expressed	10.8155	11.1712	11.5271	20.151	19.2626	19.3773	10.4682	8.80354	10.6562	6.30944	4.24331	7.63808	5.47288	6.58234	8.86281	5.49344	6.67959	5.2618	6.82339	9.54272	8.48384	4.41854	4.21167	3.40611	4.43493	3.22526	4.68254	7.00845	7.59736	7.17687
LOC_Os01g45900	Chr. 1	26075030	26077134	+	OsFBX20 - F-box domain containing protein, expressed	12.874	13.7358	12.3106	19.814	18.183	14.3226	16.7121	12.3626	11.1304	7.78497	3.96733	6.87226	6.25822	5.94923	15.1942	10.5576	21.6732	35.6535	8.79929	8.20506	12.2471	13.2603	9.07145	8.85831	10.3981	14.7685	15.4505	17.0904	22.4638	29.6362
LOC_Os01g45910	Chr. 1	26078028	26082198	-	plastidic ATP/ADP-transporter, putative, expressed	25.7639	22.0356	24.6988	28.2507	44.2993	28.2287	17.1346	18.4281	19.9904	11.786	7.17914	8.15396	13.7664	33.9565	27.7921	16.9506	20.7539	22.3468	25.6483	19.4846	22.941	17.0563	14.0896	17.8278	24.6242	27.9423	31.5856	33.3701	26.1231	33.0303
LOC_Os01g45914	Chr. 1	26087572	26088335	-	expressed protein	0.401116	0.138419	0.208365	0.122968	0.0749865	0	0.0403837	0.324966	0.393352	0.167872	0.560826	1.39598	0.219138	0.720849	0.133778	6.09884	2.13474	3.12545	1.02437	10.7154	0.771353	0.241581	0.93577	1.66694	0.272063	2.22797	2.1145	1.06622	0.536986	1.42282
LOC_Os01g45990	Chr. 1	26119708	26126165	-	potassium channel AKT1, putative, expressed	11.5375	7.78771	10.3895	21.4278	19.4872	19.5463	4.0843	4.74493	7.48229	2.37993	0.605185	0.935005	2.75611	3.93403	4.45024	14.751	17.4914	13.662	25.7127	19.8641	20.7345	8.98929	11.6474	8.31706	5.67929	4.0291	5.49017	1.92137	2.62422	2.806
LOC_Os01g46040	Chr. 1	26173185	26177230	-	bromodomain domain containing protein, expressed	1.89495	1.6424	1.64823	7.82218	9.34232	9.7106	6.65512	7.02622	10.268	4.59236	3.51206	3.68086	3.08168	7.18044	13.6246	7.80127	6.61382	6.23501	19.5824	17.5904	15.9659	4.77743	6.11709	7.88292	5.96308	12.3367	7.74362	23.5953	11.0912	16.257
LOC_Os01g46070	Chr. 1	26190752	26194517	+	lactate/malate dehydrogenase, putative, expressed	140.277	147.682	166.67	178.994	220.815	220.047	88.1488	86.6532	105.091	76.6238	57.5436	62.1514	91.5946	147.637	90.18	73.4244	71.8875	74.1938	213.579	195.347	172.026	53.8894	47.927	79.2676	64.6484	91.4021	82.5066	80.1566	67.5924	89.7512
LOC_Os01g46080	Chr. 1	26198060	26201710	+	GDSL-like lipase/acylhydrolase, putative, expressed	11.8094	9.29152	10.2447	13.1418	13.8754	11.9936	5.20758	3.98961	4.44701	3.7809	3.75635	3.79628	3.77425	6.15458	6.23281	6.44483	7.19625	8.60845	4.32993	4.64054	6.64255	6.43676	4.68354	5.18508	7.20888	11.8069	11.2748	7.1302	8.80064	11.0309
LOC_Os01g46110	Chr. 1	26213260	26218244	-	transposon protein, putative, CACTA, En/Spm sub-class, expressed	0	0	0	0	0	0	0	0.0129007	0	0	0	0	0	0	0	0.187351	0.296612	0.359168	0.232378	0.1235	0.18373	0.143857	0.23218	0.100702	0.256512	0.515943	0.155449	0.272105	0.414509	0.20397
LOC_Os01g46120	Chr. 1	26222617	26225124	+	GDSL-like lipase/acylhydrolase, putative, expressed	7.61804	4.40933	5.46826	9.74504	11.5745	10.921	1.90348	0.807943	1.46695	0.043476	0.435733	0.532789	0.340519	0.912696	0.4504	6.54363	9.10378	7.45536	5.0027	3.50918	3.15632	4.21274	2.70622	2.32748	1.58534	1.73102	2.35273	0.710056	1.20528	2.04714
LOC_Os01g46130	Chr. 1	26230692	26234914	+	expressed protein	2.08055	1.68933	1.65294	6.37821	6.68075	6.68871	1.79894	1.07083	2.01627	0.870735	1.02669	1.21054	0.891489	2.00389	1.26533	2.03805	1.69347	2.0578	2.72363	2.74208	2.91833	1.13021	0.808957	0.75185	0.705581	0.770417	0.382316	2.74195	1.2015	1.15765
LOC_Os01g46140	Chr. 1	26235768	26238284	+	expressed protein	1.39741	0.723339	1.45181	8.16094	7.44531	6.34817	0.928548	1.22269	1.47999	0.614076	0.586144	0.844684	0.763437	0.502261	0.349543	4.40121	2.15674	3.86828	2.44712	2.60109	1.12864	1.09411	0.978014	0.757477	0.355431	0.388091	0.4911	1.03476	0.249435	1.15659
LOC_Os01g46169	Chr. 1	26249386	26274184	+	GDSL-like lipase/acylhydrolase, putative, expressed	4.21428	4.3211	3.81271	3.56057	2.71408	3.3903	3.25219	2.01913	2.32539	1.94938	1.5224	1.3518	1.12364	1.08711	1.47277	6.21934	5.75197	5.63136	3.26625	4.08688	3.65267	4.44479	3.59863	2.55763	6.17495	9.02716	7.86585	2.25114	7.72033	7.58162
LOC_Os01g46220	Chr. 1	26290150	26292389	+	GDSL-like lipase/acylhydrolase, putative, expressed	0.263082	0.0778162	0.156185	27.3754	41.4813	45.3325	10.466	9.20752	27.7744	1.46279	1.15604	0.0413047	0.24639	0.0900546	0.827276	0.163268	0.200017	0.138715	90.4129	108.898	72.8945	0	0.438391	4.72634	0.0382369	0	0.0440268	0	0	0.0444376
LOC_Os01g46230	Chr. 1	26293205	26295001	+	tetratricopeptide-like helical, putative, expressed	2.52962	3.41326	2.83479	0.862621	0.828899	0.801424	0.343385	0.469745	0.903068	0.463913	0.0397395	0.312371	0.21739	0.749152	0.824703	2.90162	2.23872	1.60854	3.39079	3.29186	3.77135	0.890144	1.19354	1.3866	1.1856	1.04195	1.5649	2.59032	1.87714	2.78933
LOC_Os01g46240	Chr. 1	26296694	26298607	+	lipase class 3 family protein, putative, expressed	9.81674	14.2869	12.0711	1.65738	2.12775	2.77344	4.09656	5.20984	5.5249	2.26261	2.98378	3.43991	1.91724	3.74993	1.56583	15.2453	11.7613	6.418	5.81333	7.5032	4.70576	3.3132	2.93185	3.34183	2.41244	4.42532	3.61105	3.83579	3.21671	4.26155
LOC_Os01g46250	Chr. 1	26300194	26303065	+	lipase, putative, expressed	2.94457	2.6344	5.92954	8.99353	7.58426	9.64282	4.01859	2.79198	6.50237	1.32362	0.457443	1.23852	0.0397204	0.653296	0	2.68469	2.12815	0.939217	10.663	13.1196	10.9893	0.569249	1.27211	1.37936	0.22191	0	0.0851707	0	0	0
LOC_Os01g46290	Chr. 1	26321383	26324810	+	lipase, putative, expressed	7.36725	6.66559	5.0491	14.4622	16.2147	16.9716	15.2209	18.5378	23.0582	7.50092	2.72664	4.32055	2.97639	12.6464	5.72974	11.0268	16.6059	23.5738	43.2981	33.5146	36.2874	15.5112	13.3237	12.8529	6.20418	4.05769	9.10178	2.11582	2.34828	2.45223
LOC_Os01g46340	Chr. 1	26364479	26370314	+	chloroplast unusual positioning protein, putative, expressed	3.33067	3.33583	2.33371	10.1156	8.91405	7.79785	2.27398	2.95188	3.24493	2.17841	0.584811	0.868301	1.16794	2.65407	2.94498	6.7298	5.24354	5.01256	17.6843	18.9993	14.21	2.76171	3.95737	2.73751	1.35545	1.44558	1.61513	0.900043	0.359475	0.549506
LOC_Os01g46350	Chr. 1	26368398	26374101	-	proteins of unknown function domain containing protein, expressed	4.57335	3.64045	3.11435	1.83794	1.61653	1.92647	4.22518	6.01537	5.44963	3.57066	1.74634	2.09074	2.35155	2.7396	2.61476	9.14072	5.91098	2.26955	3.63842	3.6761	4.27907	3.33306	3.45181	3.54145	3.16711	2.56158	2.27354	1.11642	0.514494	0.681611
LOC_Os01g46370	Chr. 1	26383595	26387194	-	lipase class 3 family protein, putative, expressed	0.948037	1.47219	2.21612	0.108988	0.531691	0.185635	1.82542	1.95854	1.53398	1.26469	1.73973	2.21407	2.00699	1.41977	1.65996	5.53417	9.58634	7.72719	3.04799	4.35033	4.17032	3.5686	2.97196	4.23958	8.56019	11.2556	8.7458	2.70001	5.92277	5.32447
LOC_Os01g46400	Chr. 1	26401559	26403496	-	expressed protein	14.053	11.0233	10.0731	32.7754	31.2019	27.7244	18.5119	20.3108	24.585	16.1586	14.7262	15.1908	14.3459	33.0161	15.4464	36.9489	25.0323	16.9698	47.1529	34.2264	34.4932	14.251	13.4975	14.4842	7.07532	8.17425	9.26219	12.3274	4.32663	5.18609
LOC_Os01g46450	Chr. 1	26428183	26429269	-	expressed protein	1.78659	1.74078	3.38472	0	0.11788	0	0	0	0	0	0	0	0	0.12591	0	0.228273	0	0.387889	0.115023	0	0	0	0	0	0.213844	0.233494	0	0	0	0.248521
LOC_Os01g46460	Chr. 1	26430053	26430584	+	hypothetical protein	6.75999	3.36955	7.80349	0	0.561664	0	0.453723	0.730218	0.589257	0	0.350058	1.10065	0	2.39969	1.25253	1.08765	0.266493	0	1.91818	0.258905	0.866638	3.01582	1.46023	0.814287	0.254725	0.556264	0.586592	0.285221	0.893807	0.296033
LOC_Os01g46570	Chr. 1	26514543	26521761	+	CTP synthase, putative, expressed	13.6688	13.1785	15.0501	36.6737	34.487	30.1838	9.01327	5.78208	8.04254	4.03933	3.98759	4.4723	2.88822	2.91689	7.6907	7.32806	8.77387	6.3972	24.1916	23.8098	19.2826	1.6339	3.22533	3.43126	3.7155	4.92626	4.03364	3.52637	4.15954	4.31803
LOC_Os01g46610	Chr. 1	26533016	26537191	-	dehydrogenase, putative, expressed	210.907	205.478	237.086	253.297	232.737	241.503	116.38	98.0037	115.499	75.1253	68.7119	60.1931	67.4274	123.491	129.956	109.877	131.16	128.775	213.926	226.46	205.533	121.158	111.189	120.149	179.468	250.584	267.656	110.44	130.833	144.276
LOC_Os01g46760	Chr. 1	26652944	26658313	+	protein phosphatase 2C, putative, expressed	24.3404	17.6933	18.4718	27.3937	30.1718	23.261	21.8568	25.9277	23.6248	22.5289	14.952	24.0828	22.6526	24.7205	25.7977	40.8992	26.8506	25.1029	48.9002	34.5666	39.931	44.5713	66.6945	57.1497	59.7069	70.9146	87.27	45.554	47.2822	58.3738
LOC_Os01g46800	Chr. 1	26687377	26688416	-	WRKY15, expressed	8.23399	4.74282	4.82398	7.11722	12.6385	6.91794	2.05688	1.98619	1.31136	0.155459	0.432799	0.13608	0.202935	0.296689	0.247773	32.6771	16.0788	5.48405	5.96281	6.20996	4.92881	2.16262	17.9815	14.5644	6.55061	2.54466	11.0962	2.53899	1.10507	2.04962
LOC_Os01g46810	Chr. 1	26699189	26706158	-	viral A-type inclusion protein repeat containing protein, expressed	7.45203	7.03628	7.34678	14.757	12.5558	13.6991	4.53985	3.32951	5.33624	2.01724	0.990189	0.83642	1.48989	2.07688	3.29971	7.37003	8.34821	8.02382	9.84521	11.4225	8.53724	4.329	3.72358	4.30871	5.73195	4.96701	7.5162	4.08211	10.4338	9.59852
LOC_Os01g46870	Chr. 1	26734014	26735516	-	AP2 domain containing protein, expressed	1.63115	2.18118	2.0124	0.812584	0.533637	0.354885	0.513192	0.495557	0.279926	1.40798	0.950258	0.933684	2.22783	2.93136	11.2542	5.38834	6.32988	3.92999	1.74808	0.456831	0.509719	0.245599	0.75314	1.32626	3.04247	9.06011	6.09072	12.0783	6.58135	9.44233
LOC_Os01g46900	Chr. 1	26763558	26767152	+	transposon protein, putative, Mariner sub-class, expressed	2.19446	1.97224	3.38225	0.798418	0.0811469	0.554043	1.85002	1.87554	2.69589	2.02857	3.13565	4.21396	2.16062	6.0672	8.58957	0.05238	0	0	1.79476	3.61587	2.1981	1.36523	1.40645	1.46403	4.39167	5.92035	3.44644	7.33495	6.21994	5.64559
LOC_Os01g46910	Chr. 1	26767671	26769190	-	microneme protein Sm70, putative, expressed	0	0.0695738	0	1.14344	0.0753812	0.912382	6.31271	6.27219	8.65975	4.30326	10.0071	8.38303	3.23094	10.2658	8.50598	0	0	0	3.78805	8.06149	4.61371	7.60938	7.40797	4.84501	8.34159	7.68962	7.00669	13.7041	9.14682	9.93268
LOC_Os01g46926	Chr. 1	26781039	26784541	-	ubiquitin-conjugating enzyme, putative, expressed	80.0691	84.9827	80.9479	158.711	148.259	145.3	157.139	145.867	144.398	137.777	151.044	176.982	110.241	177.984	69.9637	89.0548	73.0913	83.3792	56.0978	53.188	61.7278	56.7652	46.0703	49.7273	48.6763	55.9412	65.721	79.2504	71.3404	111.654
LOC_Os01g46950	Chr. 1	26791754	26795939	-	aldose 1-epimerase, putative, expressed	2.52822	1.86556	1.31332	18.4036	13.6663	14.0159	6.46632	7.24297	7.12135	12.2919	11.8456	13.3017	18.2791	15.0805	20.2906	3.3884	2.63378	2.91193	8.83118	6.28571	6.02037	9.46004	11.2002	9.24317	12.259	20.3173	19.377	21.1109	10.97	19.367
LOC_Os01g46970	Chr. 1	26800060	26805508	-	transcription factor, putative, expressed	3.38673	3.63247	3.77215	7.60445	6.98154	6.97807	9.1601	8.72074	6.13968	17.3534	18.1729	22.1984	16.7688	15.6453	16.5154	8.48293	6.49518	5.44296	8.81598	7.09901	9.36424	21.0956	21.9945	18.391	18.4388	33.1486	35.492	38.7553	21.2672	40.2965
LOC_Os01g47070	Chr. 1	26885484	26886754	+	glycosyl hydrolase, putative, expressed	452.205	481.251	455.154	246.103	232.99	192.332	153.926	137.401	197.053	17.3057	13.8217	7.77295	2.50276	5.77738	0.683519	13.5294	12.2331	21.6547	11.7872	15.1261	9.3196	14.2311	8.67176	11.8933	5.31496	14.9102	3.05988	1.60227	5.0928	10.1681
LOC_Os01g47130	Chr. 1	26923017	26924486	-	expressed protein	1.52879	1.87045	1.04684	15.8816	12.6271	18.6869	25.3961	33.5424	35.9399	11.2986	1.79744	8.78273	7.97246	16.9423	5.35366	0.830169	0.813621	1.3679	24.4141	17.4618	29.3454	16.1968	23.4662	21.1316	5.62059	1.62111	0.732642	1.46452	0.713222	0.739478
LOC_Os01g47180	Chr. 1	26967895	26969185	-	3-5 exonuclease domain-containing protein, putative, expressed	4.47059	4.38245	4.68572	7.16793	7.67709	5.53637	1.09934	1.26926	1.53636	0.149017	0.387206	0.782646	0.475507	0.710985	1.06877	1.50384	2.14764	1.41154	1.90524	2.08648	1.27814	0.238275	0.461482	0.214452	0	0.0878992	0.0926916	0.135209	0	0
LOC_Os01g47190	Chr. 1	26971640	26973631	+	phosphoglycerate mutase, putative, expressed	22.7002	22.6941	20.4625	1.1769	1.87221	2.09173	2.25181	2.27179	3.47007	2.16551	1.94477	2.079	1.5198	5.06601	4.73177	20.0008	27.1231	37.3743	19.4254	15.8795	14.9575	24.5957	15.446	15.8032	19.3025	42.956	32.0019	16.9231	14.5492	22.7616
LOC_Os01g47280	Chr. 1	27017925	27021637	-	expressed protein	8.59104	8.5284	8.19187	17.1551	15.2465	17.8207	11.9787	12.6997	13.5027	14.1109	6.82855	19.2068	9.19405	13.7471	25.0217	15.0179	6.95216	7.60138	16.6802	13.6301	11.2703	4.60711	7.48149	4.8482	4.31038	5.03329	2.55046	5.09455	4.72647	4.52235
LOC_Os01g47290	Chr. 1	27031779	27032719	+	expressed protein	3.90801	3.2591	4.45487	0.499188	0.304409	0.510152	0.81969	0.474913	0.894217	0.749625	1.4419	1.37201	2.25364	2.21098	8.9607	2.35793	3.40862	5.07513	0.594063	0.168385	1.12727	0.849941	0.949692	7.23773	8.28331	10.0092	5.40463	0.803833	8.38051	1.09101
LOC_Os01g47330	Chr. 1	27041791	27042669	+	ribosomal protein L7/L12 C-terminal domain containing protein, expressed	105.463	137.514	125.989	76.2587	53.9657	72.636	36.048	31.1826	41.7789	7.07659	8.04298	5.68355	3.11098	10.2335	8.66253	157.008	96.0504	183.153	88.4628	104.492	71.4015	45.3546	35.8548	35.9695	17.676	53.3824	52.6852	17.5416	20.4844	49.0546
LOC_Os01g47340	Chr. 1	27047365	27050486	-	iron-sulfur cluster assembly enzyme ISCU, mitochondrial precursor, putative, expressed	57.2595	49.7767	44.7693	54.2107	51.9498	49.3584	33.0668	24.8274	31.496	33.1932	46.571	39.8973	38.0926	41.2978	63.396	49.9624	55.5488	66.2799	30.0098	25.3933	22.2739	29.8351	17.232	20.8929	40.679	99.9928	87.813	100.23	86.2624	123.664
LOC_Os01g47350	Chr. 1	27050849	27054604	-	enoyl-CoA hydratase/isomerase family protein, putative, expressed	6.56202	7.59875	8.75025	10.8568	7.47422	9.67878	2.98315	2.40053	3.82119	1.18911	1.32419	1.18958	0.850044	2.39095	2.36902	20.9392	13.2131	16.9788	11.7356	16.0199	10.0691	3.34097	2.2884	3.00693	1.75507	4.99754	7.44933	2.77439	4.19616	7.71881
LOC_Os01g47400	Chr. 1	27081806	27085681	+	OsMan01 - Endo-Beta-Mannanase, expressed	36.4085	18.4292	48.9107	111.827	77.0314	128.573	9.29416	7.40908	14.18	6.53547	1.20628	1.99121	1.82253	6.47754	4.89163	119.78	40.1613	31.0298	149.039	121.692	87.7334	9.90737	10.3321	22.9779	4.09626	2.26828	2.02136	0.917333	0.975337	0.54406
LOC_Os01g47410	Chr. 1	27085745	27092240	-	aspartic proteinase oryzasin-1 precursor, putative, expressed	36.325	29.9432	35.8848	56.7497	86.435	98.2089	335.96	337.99	403.402	266.493	220.621	256.378	270.547	425.232	14.8898	24.7707	21.7626	29.7399	176.925	147.621	455.613	737.766	699.529	680.393	497.45	151.615	145.277	131.739	122.464	25.6024
LOC_Os01g47470	Chr. 1	27130541	27134194	-	serine/threonine-protein kinase, putative, expressed	1.93581	1.58562	1.14924	5.57579	5.24937	6.35361	7.27317	7.52785	7.25956	13.5145	15.139	13.3027	9.87841	9.22596	1.06421	2.37961	2.17368	2.09373	4.88933	5.9834	6.87246	15.1949	14.7144	9.17862	6.99057	2.4104	2.59166	1.57519	1.80362	0.176066
LOC_Os01g47610	Chr. 1	27240118	27242510	-	lipase class 3 family protein, putative, expressed	2.11399	1.75863	1.2158	4.27033	4.53067	3.46922	3.85379	3.74338	4.39787	1.09011	0.475024	1.16166	0.453717	0.768859	0.491013	3.11585	2.49121	2.22929	2.02451	2.06895	1.74224	1.04584	1.10084	1.71885	0.460878	0.251614	0.176888	0.559059	0.741206	0.490981
LOC_Os01g47620	Chr. 1	27243443	27246045	-	expressed protein	7.09017	9.01657	8.04823	6.19875	7.90372	8.04431	10.7338	10.5522	11.0217	12.9133	10.9535	18.711	12.0031	17.5659	14.6259	6.84467	6.98774	7.43072	11.1132	10.9526	12.0186	10.1747	7.96407	8.87273	7.21351	11.9604	9.38246	14.459	12.3823	13.2477
LOC_Os01g47630	Chr. 1	27246229	27248016	+	expressed protein	1.14455	0.839303	0.792736	9.12279	5.45616	4.78111	6.88506	3.56996	3.7039	5.56845	5.80096	7.59972	3.80385	6.34204	4.91468	1.96814	2.74108	3.69636	0.939518	0.690414	0.275123	0.746774	0.278139	0.258504	0.485191	2.27803	0.614525	11.8978	16.3865	27.3478
LOC_Os01g47680	Chr. 1	27271350	27274033	-	60S ribosomal protein L18a-1, putative, expressed	7.17728	8.63988	7.49135	3.68421	4.64309	3.83485	2.50052	2.01216	2.47488	2.09566	1.58693	1.32078	1.56844	2.3597	3.07287	7.50482	7.42628	9.11768	6.2478	5.86852	5.54648	4.50362	5.76304	5.10287	2.64914	6.41558	5.67039	4.94383	4.82656	5.80224
LOC_Os01g47710	Chr. 1	27288306	27292681	-	homeobox domain containing protein, expressed	0.665334	0.68879	0.437782	1.01984	0.373142	1.43597	3.21526	3.34195	5.42843	1.16949	0.496131	0.779965	1.21162	2.76334	3.90541	1.25248	2.24257	1.71897	2.28169	2.66033	4.83631	3.90026	4.21672	3.5584	2.43687	2.78398	2.59802	3.08232	2.43459	2.7796
LOC_Os01g47740	Chr. 1	27303111	27312308	-	zinc finger, C3HC4 type domain containing protein, expressed	21.9779	16.0409	42.8798	9.94829	9.25894	11.7454	16.1226	17.0197	12.6077	27.4213	13.537	22.9257	29.7451	15.9882	12.5263	20.75	16.3643	11.7636	10.9168	12.0749	18.2152	60.1555	57.792	39.0211	36.6897	16.2575	11.7247	12.6166	37.6184	11.9765
LOC_Os01g47750	Chr. 1	27317556	27321710	-	splicing factor U2AF 35 kDa subunit, putative, expressed	3.41818	4.3553	3.48295	4.05049	4.27645	3.56968	1.5089	1.53374	2.08856	1.48557	1.83814	2.45627	1.14918	3.54394	3.02541	11.8508	13.7836	10.9987	12.3026	11.6237	9.3289	6.96782	4.29386	4.70337	6.75465	10.8804	11.5507	14.4527	11.792	12.902
LOC_Os01g47760	Chr. 1	27326050	27327030	-	OsGrx_I1 - glutaredoxin subgroup III, expressed	72.5782	32.0167	38.1345	55.9757	70.0208	36.4838	27.425	29.1551	31.737	7.1906	23.1488	10.1852	8.87454	11.5398	19.4306	117.783	117.485	71.4855	16.4114	15.2905	16.2797	15.3023	23.6244	31.8908	15.8382	24.8124	34.704	8.95612	16.4958	18.5912
LOC_Os01g47780	Chr. 1	27340899	27341950	-	fasciclin domain containing protein, expressed	62.048	58.5055	46.8595	172.758	134.348	176.8	89.3333	92.6072	115.238	19.6892	7.87431	9.71124	1.80366	23.1506	0.728657	70.8671	117.67	42.1111	101.122	184.909	125.985	18.1293	25.2014	20.2117	4.09982	1.13262	4.49312	0.110618	0.389979	1.43514
LOC_Os01g47820	Chr. 1	27375305	27377729	-	S-locus-like receptor protein kinase, putative, expressed	1.2216	1.02481	0.656459	2.73125	2.71683	3.14537	0.623424	0.778097	0.793127	0.185109	0.147241	0.277772	0.115066	0.378508	0.358249	1.60121	1.81589	1.52884	2.6971	2.30869	2.23575	1.29388	0.859879	1.07318	1.17856	2.38655	1.75179	3.23917	2.50008	3.08802
LOC_Os01g48000	Chr. 1	27474005	27476806	-	S-locus-like receptor protein kinase, putative, expressed	12.8509	10.5677	9.12802	0.419108	0.981408	0.475903	0.748756	0.336703	0.557712	0.205976	0.0764581	0.120199	0.298754	1.22297	0.218857	5.52328	15.7351	14.3976	3.85045	2.78975	4.18535	7.64093	6.82524	5.59249	4.1727	4.31313	5.5519	0.93445	1.8546	1.5949
LOC_Os01g48040	Chr. 1	27493829	27496529	-	S-locus-like receptor protein kinase, putative, expressed	0.832033	1.09628	1.2377	0.173912	0.0424211	0.118488	0.217034	0.294142	0.400546	0.0712259	0.105756	0.207823	0.0413234	1.04215	0.718963	0.287518	0.523318	0.186118	0.144876	0.117327	0.13091	0.182222	0.198518	0.184503	0.269343	0.12604	0.243671	0.301589	0.253152	0.33538
LOC_Os01g48060	Chr. 1	27501506	27507181	-	auxin response factor, putative, expressed	6.24982	6.72603	5.97953	11.3984	8.61425	10.7674	7.93458	7.94683	10.4502	9.24334	4.7394	7.91645	10.7448	14.0871	37.1659	4.94689	4.86707	4.51791	5.79689	6.33508	6.21295	5.18892	6.19868	5.79937	8.5499	8.90407	10.982	24.9997	14.5592	19.0587
LOC_Os01g48100	Chr. 1	27540968	27541465	+	expressed protein	0.102561	0.212354	0.745876	0.377298	0.575198	0.535535	0	0.0997085	0	0.128769	0	0	0	0.122876	0	3.67575	4.8033	3.15452	2.13278	2.33327	2.60339	1.85309	1.7945	2.7797	1.66953	0.341801	1.20145	0.350513	0.366138	0.485066
LOC_Os01g48110	Chr. 1	27542418	27542952	+	hypothetical protein	0.72965	0.251791	1.01074	0	0.818424	1.01599	0.440759	0.236452	0.28621	0	0	0	0	0	0.243348	6.60362	5.43647	4.78766	3.99295	2.26357	4.77064	2.05076	4.25552	1.58204	1.97958	1.35093	2.56425	0.277072	1.51947	2.3006
LOC_Os01g48120	Chr. 1	27546819	27548239	-	expressed protein	0	0	0.048065	0	0.0518928	0.0483145	0	0.0899544	0.0544422	0	0	0	0	0	0.0462891	88.2301	98.6344	96.0216	83.852	66.3557	65.7106	40.2349	42.4165	51.5096	16.0975	21.4313	28.5071	15.9166	16.7637	20.349
LOC_Os01g48130	Chr. 1	27556008	27560681	-	no apical meristem protein, putative, expressed	26.9482	26.5927	24.239	22.8306	24.792	18.0917	9.20181	10.3246	5.97527	6.66688	5.38257	11.5257	8.37652	5.88462	11.0574	11.7861	11.9397	12.045	5.12157	7.61878	7.12231	12.4724	10.1038	12.5926	23.0951	25.9547	25.4259	1.81474	6.87169	3.92402
LOC_Os01g48170	Chr. 1	27582148	27583129	+	homeobox domain containing protein, expressed	7.71344	8.63283	7.43614	30.3571	43.1816	41.8731	75.5587	78.3668	86.4355	73.7243	80.1562	81.5648	48.67	70.5166	13.697	5.43383	6.58293	4.1892	49.6647	52.8167	61.7376	44.9492	39.2319	32.4696	23.1187	7.17921	15.0599	11.0037	8.93078	9.77754
LOC_Os01g48190	Chr. 1	27601487	27604926	+	drought induced 19 protein, putative, expressed	19.8922	12.2035	13.4395	15.7262	19.8717	14.0818	25.3366	25.1189	21.9367	30.8911	31.1184	31.8608	26.0034	23.8733	15.6172	94.2866	56.8814	27.7828	24.6971	24.3442	22.932	45.0121	53.7215	51.0065	38.3847	27.9793	48.1509	18.8745	24.3901	20.9676
LOC_Os01g48250	Chr. 1	27656261	27658078	+	OsFBDUF5 - F-box and DUF domain containing protein, expressed	4.49509	5.40976	5.13708	8.37154	8.44535	9.59402	13.6107	15.4045	18.4478	6.70195	5.14574	6.54577	5.40268	11.3767	9.95077	15.4695	8.28328	7.18939	8.36368	8.27984	8.10387	7.30962	7.86499	8.46716	4.51612	8.02085	6.94424	18.2749	13.2139	15.8451
LOC_Os01g48300	Chr. 1	27677194	27681560	-	ATP synthase protein I related, putative, expressed	35.4289	36.9738	36.2536	11.831	10.0257	13.5736	7.10313	6.5033	7.15419	3.46956	2.58468	3.058	1.70753	3.85876	3.52764	44.7075	42.0109	53.4124	41.0291	51.5751	32.6102	33.8834	27.6101	22.6858	22.6664	38.0659	47.9552	12.093	14.7128	26.5674
LOC_Os01g48339	Chr. 1	27703978	27705198	+	expressed protein	2.32161	2.07992	2.78306	4.68094	4.05635	3.59014	4.01846	4.25365	4.41324	2.46642	4.93141	5.64275	1.17078	3.5838	1.69748	0	0	0	0	0	0	0	0	0	0	0.049597	0	0	0	0
LOC_Os01g48380	Chr. 1	27725324	27732481	+	PPR repeat domain containing protein, putative, expressed	10.7206	11.7742	10.8494	9.68081	7.47663	9.62949	4.88214	3.67214	6.24247	3.45219	2.52407	2.10614	2.03322	3.51048	3.52914	26.4683	22.9993	26.1398	31.036	37.5805	24.771	18.4836	14.951	13.3536	18.1832	24.7134	34.8453	7.22964	9.46882	14.4163
LOC_Os01g48440	Chr. 1	27757763	27761733	-	glycosyltransferase family 43 protein, putative, expressed	18.5172	12.9979	16.3629	29.0724	29.3532	27.0963	10.4901	8.84759	9.22326	4.92029	3.81729	4.61312	3.32814	8.27762	5.63064	15.0678	13.522	12.6819	10.8347	9.73747	11.722	6.55496	6.47768	6.56404	6.68918	10.605	11.0092	7.76507	7.17743	10.9142
LOC_Os01g48500	Chr. 1	27801413	27802497	+	expressed protein	16.0523	17.6903	19.1225	2.81409	1.42564	2.01558	2.01896	1.14412	1.66187	0.650136	0.526539	0.569091	0.360047	1.69195	0.565196	21.1145	18.4389	28.7839	14.2716	16.4535	10.9716	11.8509	7.19321	6.02197	6.9445	20.1332	18.5287	2.52046	2.22669	4.45277
LOC_Os01g48540	Chr. 1	27840205	27842391	+	glyoxal oxidase-related, putative, expressed	13.5449	15.2972	19.0827	0	0.0287743	0.0267902	0.0929778	0.074819	0.0905638	0	0	0.0281934	0	0	0	11.4507	4.15039	3.34547	0.056154	0.0265277	0	0.154502	0.0598466	0.166866	0.130497	0.0284977	0.0601029	0	0.0228951	0
LOC_Os01g48580	Chr. 1	27857948	27862131	+	ubiquitin-conjugating enzyme E2, putative, expressed	0	0	0	0.792403	0.927769	1.43966	1.97776	1.47423	1.05446	3.2453	3.18029	2.68924	2.89957	1.94064	1.48275	0	0	0	3.09306	3.88463	5.68636	1.5775	1.28642	1.00879	1.75317	1.33999	1.57454	0.863747	0.338344	0.448244
[truncated: 14,863 more rows]

## Sheet: Dataset S2
Dataset S2 Functional classification and enrichment of DEGs between Nip and Olr in the 30 clusters for NIP
GO functional categories (Cellular components)		Cluster number
[truncated: 480 more rows]

## Sheet: Dataset S3
Dataset S3 Functional classification and enrichment of DEGs between Nip and Olr in the 36 clusters for Olr
[truncated: 624 more rows]

[truncated: 4 more sheets: Dataset S4, Dataset S5, Dataset S6, Dataset S7]
